# Supplementary material for: Peruvian chicha: A Focus on the Microbial Populations of This Ancient Maize-Based Fermented Beverage
Source: Microorganisms. 2020 Jan 10;8(1):93. doi: 10.3390/microorganisms8010093 (PMC7022331; doi:10.3390/microorganisms8010093)
Supplement: Supplementary file 1 [file microorganisms-08-00093-s001.zip]

Archive with 7 entries (6 files):
- microorganisms-686673-supplementary/
- microorganisms-686673-supplementary/S1 Table.1 OTU table.xlsx
- microorganisms-686673-supplementary/S2 Table 2 Functionalprof_picrust.csv
- microorganisms-686673-supplementary/S3 Table 3 FunctionalCat_abund.csv
- S1 Tab.1 OTU table.xlsx
- S2 Table 2 Functionalprof_picrust.csv
- S3 Table 3 FunctionalCat_abund.csv
