# Supplementary material for: Peruvian chicha: A Focus on the Microbial Populations of This Ancient Maize-Based Fermented Beverage
Source: Microorganisms. 2020 Jan 10;8(1):93. doi: 10.3390/microorganisms8010093 (PMC7022331; doi:10.3390/microorganisms8010093)
Supplement: Supplementary file 1 [file microorganisms-08-00093-s001.zip › microorganisms-686673-supplementary/S2 Table 2 Functionalprof_picrust.csv]

#NAME	KEGG	S10Chicha	S11Chicha	S12Chicha	S13Chicha	S14Chicha	S15Chicha	S16Chicha	S17Chicha	S18Chicha	S19Chicha	S1Chicha	S20Chicha	S21Chicha	S22Chicha	S23Chicha	S24Chicha	S25Chicha	S26Chicha	S27Chicha	S28Chicha	S2Chicha	S3Chicha	S5Chicha	S6Chicha	S7Chicha	S8Chicha	S9Chicha
K06921	ko:K06921 K06921; uncharacterized protein	19404	3220	2392	6408	6623	3198	3075	3401	2682	960	4050	3545	1626	2963	1608	1245	3548	3247	2560	956	3049	2769	3751	10907	1237	5505	4450
K02015	ko:K02015 ABC.FEV.P; iron complex transport system permease protein	14017	3114	4067	2210	2344	7795	5357	5285	4544	10493	8441	9667	11443	6352	1638	8511	7518	6008	4315	1120	11642	4132	3343	11967	5661	1194	3514
K01703	ko:K01703 leuC, IPMI-L; 3-isopropylmalate/(R)-2-methylmalate dehydratase large subunit [EC:4.2.1.33 4.2.1.35]	11758	7234	9803	4956	5111	24213	10306	12894	11237	40116	21648	32586	42489	19832	3107	31611	23310	18842	6224	2448	40682	5324	4847	23602	19839	21181	4403
K02016	ko:K02016 ABC.FEV.S; iron complex transport system substrate-binding protein	11360	4531	4699	2231	2395	8637	6648	6045	5256	10420	9008	9952	11297	6692	2239	8396	7780	6302	6489	1461	11666	4880	3186	10632	5661	1598	3104
K02013	ko:K02013 ABC.FEV.A; iron complex transport system ATP-binding protein [EC:7.2.2.-]	11266	3068	3809	2258	2384	7351	4859	4982	4292	10392	7686	9438	11258	6153	1598	8372	7245	5818	3806	1087	11328	3428	2855	10458	5520	1052	2946
K07013	ko:K07013 K07013; uncharacterized protein	11182	1859	2728	2300	2370	6861	2875	3632	3088	10370	6796	8969	11228	5630	842	8366	6729	5176	1620	655	11014	2259	2612	10445	5320	10171	2850
K01952	ko:K01952 PFAS, purL; phosphoribosylformylglycinamidine synthase [EC:6.3.5.3]	8812	6920	7276	4354	4521	17737	7417	9621	8366	30038	15845	24306	31817	14798	2305	23662	17394	13892	4304	1821	30328	3576	3588	17650	14840	15727	3289
K07463	ko:K07463 K07463; archaea-specific RecJ-like exonuclease	8734	5191	6868	3564	3689	17122	6795	9038	7873	29959	15664	23395	31726	14039	1653	23587	16604	12970	3260	1445	30182	3482	3333	17526	14769	15487	3072
K02007	ko:K02007 cbiM; cobalt/nickel transport system permease protein	8652	2498	6457	2722	2804	16964	6202	8478	7380	29925	15532	22903	31681	13561	1014	23544	16124	12811	2574	1112	29796	3397	3160	17452	14720	15336	2929
K02008	ko:K02008 cbiQ; cobalt/nickel transport system permease protein	8644	3503	5594	3618	3690	13869	6310	7316	6362	20271	12454	16906	21568	10358	1780	16057	12208	10364	4499	1370	21014	4042	3122	13564	10214	15780	2874
K00441	ko:K00441 frhB; coenzyme F420 hydrogenase subunit beta [EC:1.12.98.1]	8552	2666	4582	2750	2826	12746	4648	6004	5213	20076	11525	15858	21331	9498	885	15858	11304	8956	2349	850	20290	3144	2748	13351	9964	20096	2650
K07321	ko:K07321 cooC; CO dehydrogenase maturation factor	8451	2068	3033	2336	2408	8084	3632	3933	3395	10233	7485	8745	10994	5428	826	8174	6460	5357	2640	657	10880	3052	2306	9128	5284	15292	2320
K07325	ko:K07325 flaB-A, flaB; archaeal flagellin FlaB	8402	2654	1200	1758	1832	1308	1803	1603	1362	396	1737	2045	677	1835	1356	509	2072	1380	2364	759	1318	1382	1782	4626	474	519	2045
K03406	ko:K03406 mcp; methyl-accepting chemotaxis protein	8318	1178	540	843	863	713	748	739	617	353	1165	1587	620	1348	716	459	1598	1034	1411	407	1112	865	1554	4505	378	256	1896
K02059	ko:K02059 : No such data.	8245	1130	329	1250	1285	719	396	492	348	310	1375	726	568	608	96	432	834	294	138	68	1010	940	1386	4532	376	4866	1734
K01704	ko:K01704 leuD, IPMI-S; 3-isopropylmalate/(R)-2-methylmalate dehydratase small subunit [EC:4.2.1.33 4.2.1.35]	6268	7158	9730	4948	5108	24158	10216	12794	11171	39920	20981	32146	42124	19450	3098	31336	22786	18765	6218	2440	40214	4832	3990	20678	19632	21174	3287
K02006	ko:K02006 cbiO; cobalt/nickel transport system ATP-binding protein	6004	3578	7470	4102	4155	18574	7873	9801	8561	30104	16452	23838	31832	14282	2083	23699	16832	14239	4667	1688	30385	4210	3188	16336	14907	15868	2638
K01951	ko:K01951 guaA, GMPS; GMP synthase (glutamine-hydrolysing) [EC:6.3.5.2]	5958	5316	5298	3173	3268	12018	5741	6978	6119	20051	10906	16548	21255	10290	2195	15810	12001	9177	3631	1577	20577	2750	2575	11829	9952	10666	2309
K00265	ko:K00265 gltB; glutamate synthase (NADPH) large chain [EC:1.4.1.13]	5919	3176	6396	3854	3954	18332	6183	8409	7321	29825	15949	22687	31499	13376	998	23407	15868	12749	2747	1095	29585	3609	2873	16254	14627	29827	2464
K04069	ko:K04069 pflA, pflC, pflE; pyruvate formate lyase activating enzyme [EC:1.97.1.4]	5914	5562	5590	5776	5854	15028	6178	7415	6420	20228	12608	16802	21445	10156	2018	15992	11963	10374	4112	1502	21054	3808	2902	12412	10148	30207	2453
K00941	ko:K00941 thiD; hydroxymethylpyrimidine/phosphomethylpyrimidine kinase [EC:2.7.1.49 2.7.4.7]	5888	5367	5098	3552	3630	12949	5421	6756	5872	20172	11238	16660	21372	10114	1835	15925	11899	9960	3674	1379	20594	2868	2585	11995	10008	15522	2298
K01834	ko:K01834 PGAM, gpmA; 2,3-bisphosphoglycerate-dependent phosphoglycerate mutase [EC:5.4.2.11]	5888	4092	5341	2415	2503	13195	6064	6954	6080	20092	11693	16571	21281	10095	1705	15824	11863	10120	4357	1320	20382	3582	2590	11919	10022	10938	2258
K02224	ko:K02224 cobB-cbiA; cobyrinic acid a,c-diamide synthase [EC:6.3.5.9 6.3.5.11]	5882	4480	5160	1356	1434	12134	5897	6688	5879	19981	11274	16052	21153	9787	1544	15716	11506	9214	4034	1229	20266	3386	2424	11714	9952	5988	2134
K02433	ko:K02433 gatA, QRSL1; aspartyl-tRNA(Asn)/glutamyl-tRNA(Gln) amidotransferase subunit A [EC:6.3.5.6 6.3.5.7]	5882	3428	4902	2296	2337	12320	5179	6446	5636	20133	10835	16578	21322	10102	1716	15882	11872	9789	3521	1322	20548	2683	2489	11836	9944	10655	2250
K07055	ko:K07055 TRM12, TYW2; tRNA wybutosine-synthesizing protein 2 [EC:2.5.1.114]	5882	4582	5221	3628	3779	12095	5478	6913	5982	20069	10954	16108	21266	9813	1709	15827	11541	9286	3114	1311	20515	2736	2442	11840	9972	10552	2188
K00795	ko:K00795 ispA; farnesyl diphosphate synthase [EC:2.5.1.1 2.5.1.10]	5878	3338	5054	2980	3085	11997	5308	6664	5805	20043	10866	16072	21239	9827	1605	15800	11540	9176	3233	1267	20230	2720	2442	11793	9939	10522	2189
K02121	ko:K02121 ATPVE, ntpE, atpE; V/A-type H+/Na+-transporting ATPase subunit E	5877	4533	5016	2907	3018	11958	5253	6603	5749	20043	10850	16092	21236	9799	1586	15794	11521	9126	3058	1241	20204	2686	2419	11792	9921	10543	2178
K04042	ko:K04042 glmU; bifunctional UDP-N-acetylglucosamine pyrophosphorylase / Glucosamine-1-phosphate N-acetyltransferase [EC:2.7.7.23 2.3.1.157]	5877	3164	5030	2882	2980	11960	5275	6628	5777	20068	10861	16105	21261	9810	1656	15824	11535	9136	3027	1271	20228	2701	2430	11798	9928	10545	2180
K00762	ko:K00762 pyrE; orotate phosphoribosyltransferase [EC:2.4.2.10]	5876	4512	4876	2362	2429	11859	5138	6402	5612	20038	10780	16087	21227	9798	1588	15792	11518	9016	3061	1239	20195	2663	2396	11763	9904	10541	2164
K00794	ko:K00794 ribH, RIB4; 6,7-dimethyl-8-ribityllumazine synthase [EC:2.5.1.78]	5876	3834	4880	2295	2351	11847	5179	6430	5619	20064	10796	16100	21254	9807	1597	15822	11528	9021	2942	1262	20219	2638	2406	11774	9915	10539	2168
K07090	ko:K07090 K07090; uncharacterized protein	5874	5974	4947	3104	3199	11652	5047	6613	5734	20128	10320	16544	21328	10082	1760	15878	11846	9884	2980	1358	20484	2135	2448	11751	9985	5679	2241
K00088	ko:K00088 IMPDH, guaB; IMP dehydrogenase [EC:1.1.1.205]	5865	4484	4386	2218	2255	10975	4137	5792	5098	20026	9886	16065	21213	9783	1470	15786	11498	8650	2402	1160	20031	1759	2268	11651	9790	10256	2142
K03531	ko:K03531 ftsZ; cell division protein FtsZ	5849	3996	3335	2072	2074	6781	4033	4350	3853	10210	6362	9454	10926	6227	1972	8134	7158	5252	3228	1286	11086	2139	2043	7538	5195	5710	1955
K01652	ko:K01652 E2.2.1.6L, ilvB, ilvG, ilvI; acetolactate synthase I/II/III large subunit [EC:2.2.1.6]	5804	3068	4615	2596	2673	12310	4706	6075	5279	20030	11014	15666	21210	9341	947	15780	11074	9010	2610	888	20116	2786	2292	11833	9910	15253	2070
K02434	ko:K02434 gatB, PET112; aspartyl-tRNA(Asn)/glutamyl-tRNA(Gln) amidotransferase subunit B [EC:6.3.5.6 6.3.5.7]	5801	2632	4576	1936	2020	12246	4633	5998	5217	20058	10723	16056	21223	9571	1054	15789	11346	9702	3030	951	20104	2628	2321	11760	9879	10533	2113
K02304	ko:K02304 MET8; precorrin-2 dehydrogenase / sirohydrochlorin ferrochelatase [EC:1.3.1.76 4.99.1.4]	5800	3074	4638	2188	2264	11831	4746	6114	5306	20050	10762	15664	21226	9341	1006	15806	11077	9014	2635	929	20122	2626	2255	11744	9910	10422	2044
K02435	ko:K02435 gatC, GATC; aspartyl-tRNA(Asn)/glutamyl-tRNA(Gln) amidotransferase subunit C [EC:6.3.5.6 6.3.5.7]	5800	2630	4574	1934	2020	12229	4631	5996	5209	20058	10722	16056	21223	9571	1022	15789	11346	9684	3025	934	20096	2627	2306	11760	9879	10531	2106
K06932	ko:K06932 tiaS; tRNA(Ile2)-agmatinylcytidine synthase [EC:6.3.4.22]	5800	3069	4627	2163	2234	11822	4691	6072	5285	20027	10734	15652	21204	9330	1016	15776	11065	8987	2490	924	20100	2613	2251	11732	9887	10421	2040
K07464	ko:K07464 cas4; CRISPR-associated exonuclease Cas4 [EC:3.1.12.1]	5800	1884	4658	2242	2305	11834	4764	6133	5333	20007	10737	15575	21186	9302	1098	15752	11022	9006	2423	976	20097	2602	2261	11723	9897	10390	2040
K00145	ko:K00145 argC; N-acetyl-gamma-glutamyl-phosphate reductase [EC:1.2.1.38]	5798	3060	4602	2096	2173	11796	4683	6049	5249	20025	10735	15651	21200	9330	933	15775	11064	8965	2606	883	20088	2610	2229	11733	9892	10416	2032
K00620	ko:K00620 argJ; glutamate N-acetyltransferase / amino-acid N-acetyltransferase [EC:2.3.1.35 2.3.1.1]	5798	2354	4534	1902	1992	11756	4578	5936	5159	19960	10663	15562	21125	9266	868	15700	10992	8906	2287	840	20020	2582	2205	11692	9845	10410	2023
K00821	ko:K00821 argD; acetylornithine/N-succinyldiaminopimelate aminotransferase [EC:2.6.1.11 2.6.1.17]	5798	2354	4540	1904	1996	11762	4589	5944	5170	19961	10666	15587	21126	9289	875	15700	11018	8908	2541	844	20020	2610	2214	11692	9846	10415	2026
K00930	ko:K00930 argB; acetylglutamate kinase [EC:2.7.2.8]	5798	3078	4602	2096	2174	11796	4684	6048	5249	20024	10734	15650	21199	9330	934	15774	11064	8964	2608	883	20088	2620	2253	11732	9890	10417	2046
K01814	ko:K01814 hisA; phosphoribosylformimino-5-aminoimidazole carboxamide ribotide isomerase [EC:5.3.1.16]	5798	2359	4596	2132	2224	11806	4654	6031	5238	19961	10690	15586	21126	9289	894	15700	11017	8954	2434	859	20022	2608	2218	11700	9866	10416	2028
K02039	ko:K02039 phoU; phosphate transport system protein	5798	2380	4380	2460	2525	11836	4222	5773	5028	19988	10511	15607	21160	9301	978	15733	11032	8776	2100	895	19985	2310	2233	11748	9820	15110	2058
K00400	ko:K00400 K00400; methyl coenzyme M reductase system, component A2	5797	2074	4529	1882	1974	11290	4574	5931	5155	19915	10627	15121	21081	9006	774	15672	10688	8149	1830	786	19994	2568	2101	11639	9828	10295	1936
K00320	ko:K00320 mer; 5,10-methylenetetrahydromethanopterin reductase [EC:1.5.98.2]	5793	2093	4307	1878	1954	11323	4119	5666	4931	19945	10221	15526	21112	9255	853	15685	10973	8733	1880	828	19937	2133	2149	11633	9794	10255	2014
K07027	ko:K07027 K07027; glycosyltransferase 2 family protein	5778	2811	3196	3129	3201	7781	3748	4203	3657	10180	6876	9024	10880	5749	1458	8095	6699	5312	2965	998	10708	2442	2017	7703	5186	15277	1897
K07053	ko:K07053 E3.1.3.97; 3',5'-nucleoside bisphosphate phosphatase [EC:3.1.3.97]	5768	2504	2910	1120	1109	6625	3484	3780	3364	10190	6213	8987	10886	5741	1502	8104	6688	5092	2930	1013	10699	2096	1878	7456	5138	5595	1812
K01623	ko:K01623 ALDO; fructose-bisphosphate aldolase, class I [EC:4.1.2.13]	5698	1771	3051	1664	1734	7160	3652	3974	3441	10185	6703	8588	10872	5303	916	8092	6270	5387	2985	694	10692	2551	1808	7510	5213	5623	1713
K01649	ko:K01649 leuA, IMS; 2-isopropylmalate synthase [EC:2.3.3.13]	5698	2750	2977	2654	2754	7309	3393	3954	3375	10189	6614	8590	10876	5283	923	8105	6250	5342	2484	712	10628	2268	1838	7595	5198	10328	1754
K07095	ko:K07095 K07095; uncharacterized protein	5698	2067	2982	2621	2711	7303	3368	3938	3385	10192	6598	8594	10884	5284	1008	8106	6256	5326	2582	739	10634	2283	1848	7590	5182	10331	1754
K07722	ko:K07722 nikR; CopG family transcriptional regulator, nickel-responsive regulator	5698	2074	2903	2180	2195	7237	3346	3834	3333	10257	6587	8657	10956	5324	1129	8181	6300	5271	2516	822	10706	2255	1866	7599	5200	10333	1754
K03231	ko:K03231 EEF1A; elongation factor 1-alpha	5697	2784	2787	2717	2772	6893	2975	3734	3199	10224	6217	8632	10923	5306	997	8149	6278	5195	2014	744	10874	1818	1799	7572	5175	10190	1751
K03394	ko:K03394 cobI-cbiL; precorrin-2/cobalt-factor-2 C20-methyltransferase [EC:2.1.1.130 2.1.1.151]	5696	3404	2758	1864	1945	7140	3154	3615	3124	10126	6461	8526	10801	5241	831	8029	6202	5137	2454	653	10548	2218	1784	7524	5126	10322	1726
K02588	ko:K02588 nifH; nitrogenase iron protein NifH	5694	1480	2604	1240	1257	6558	2966	3369	2955	10070	6330	8033	10746	4956	707	7989	5864	4254	1638	578	10516	2141	1664	7430	5077	10182	1632
K08094	ko:K08094 hxlB; 6-phospho-3-hexuloisomerase [EC:5.3.1.27]	5692	2036	2605	2046	2070	6762	2766	3454	2993	10188	6090	8558	10875	5252	936	8103	6216	5043	1701	701	10547	1746	1754	7511	5116	10181	1726
K03775	ko:K03775 slyD; FKBP-type peptidyl-prolyl cis-trans isomerase SlyD [EC:5.2.1.8]	5690	1492	2792	1588	1662	6226	3127	3640	3155	10067	6163	8021	10742	4951	711	7985	5861	4405	1762	583	10505	2048	1637	7372	5105	5357	1614
K04751	ko:K04751 glnB; nitrogen regulatory protein P-II 1	5690	1759	2544	1867	1914	6709	2672	3348	2900	10112	6012	8465	10788	5208	810	8015	6158	4968	1748	637	10466	1743	1720	7465	5070	10161	1714
K02009	ko:K02009 cbiN; cobalt/nickel transport protein	5689	1495	2530	1842	1892	6242	2649	3330	2887	10066	5976	8024	10744	4948	694	7987	5855	4211	1145	567	10440	1718	1632	7411	5053	10046	1638
K01953	ko:K01953 asnB, ASNS; asparagine synthase (glutamine-hydrolysing) [EC:6.3.5.4]	5687	2448	2706	2092	2201	6350	2822	3591	3070	10133	5844	8467	10809	5213	826	8042	6166	5103	1772	648	10478	1646	1668	7408	5098	5334	1684
K04797	ko:K04797 pfdA, PFDN5; prefoldin alpha subunit	5687	2462	2601	1641	1679	6283	2758	3448	2986	10173	5824	8517	10858	5241	930	8086	6198	5037	1800	700	10527	1606	1700	7408	5107	5336	1693
K06176	ko:K06176 truD, PUS7; tRNA pseudouridine13 synthase [EC:5.4.99.27]	5687	2462	2603	1642	1680	6284	2762	3449	2989	10173	5824	8518	10858	5242	933	8086	6200	5038	1800	702	10527	1608	1700	7408	5108	5336	1693
K10726	ko:K10726 mcm, cdc21; replicative DNA helicase Mcm [EC:3.6.4.-]	5687	2462	2603	1642	1680	6284	2762	3449	2989	10173	5824	8518	10858	5242	933	8086	6200	5038	1924	702	10527	1608	1702	7408	5108	5336	1693
K01012	ko:K01012 bioB; biotin synthase [EC:2.8.1.6]	5680	1754	2313	1426	1463	5794	2215	3077	2672	10104	5314	8420	10779	5170	847	8008	6118	4788	1254	645	10369	1130	1616	7318	5010	5188	1670
K03924	ko:K03924 moxR; MoxR-like ATPase [EC:3.6.3.-]	5671	2971	1544	2195	2234	2313	2507	2092	1804	460	2032	2402	683	1985	1853	526	2215	2446	3701	1036	1618	1667	1598	3346	544	790	1608
K13038	ko:K13038 coaBC, dfp; phosphopantothenoylcysteine decarboxylase / phosphopantothenate---cysteine ligase [EC:4.1.1.36 6.3.2.5]	5666	3156	1336	1850	1862	2148	2266	1763	1549	368	2108	1955	575	1696	1558	447	1884	1476	2775	879	1236	1718	1494	3332	454	5522	1532
K07012	ko:K07012 cas3; CRISPR-associated endonuclease/helicase Cas3 [EC:3.1.-.- 3.6.4.-]	5610	762	2350	1442	1486	6242	2310	3112	2659	10149	5769	8030	10822	4750	356	8058	5713	5007	1316	388	10428	1564	1550	7371	5090	5200	1566
K00558	ko:K00558 DNMT1, dcm; DNA (cytosine-5)-methyltransferase 1 [EC:2.1.1.37]	5604	503	2106	1339	1372	5333	1860	2840	2417	10127	5312	7596	10805	4492	263	8060	5413	4082	495	322	10348	1098	1417	7274	5034	4944	1486
K00196	ko:K00196 cooF; anaerobic carbon-monoxide dehydrogenase iron sulfur subunit	5602	687	1883	1008	1016	5652	1592	2484	2154	10048	5412	7553	10711	4448	80	7966	5364	3878	207	218	9977	1186	1400	7292	4954	9780	1484
K00443	ko:K00443 frhG; coenzyme F420 hydrogenase subunit gamma [EC:1.12.98.1]	5602	730	2031	1154	1210	5286	1744	2714	2309	10046	5236	7567	10710	4463	110	7964	5384	3999	223	237	10247	1078	1380	7233	4982	4954	1474
K07051	ko:K07051 K07051; uncharacterized protein	5602	730	2028	1154	1210	5282	1741	2708	2305	10044	5233	7542	10707	4442	110	7964	5361	3998	222	237	10246	1074	1376	7232	4981	4952	1470
K00440	ko:K00440 frhA; coenzyme F420 hydrogenase subunit alpha [EC:1.12.98.1]	5597	678	1883	587	602	5177	1586	2485	2152	10046	5154	7565	10706	4461	78	7962	5380	3874	201	216	9962	1039	1352	7199	4948	4951	1455
K00442	ko:K00442 frhD; coenzyme F420 hydrogenase subunit delta	5597	678	1880	587	601	5174	1582	2479	2148	10045	5151	7541	10705	4441	78	7962	5357	3873	200	216	9961	1036	1346	7198	4947	4948	1452
K00721	ko:K00721 DPM1; dolichol-phosphate mannosyltransferase [EC:2.4.1.83]	5584	2574	836	1596	1616	1666	1362	1147	967	334	1620	1459	535	1212	958	406	1402	1269	1682	543	1059	1224	1286	3238	392	5233	1398
K07991	ko:K07991 flaK-A, flaK; archaeal preflagellin peptidase FlaK [EC:3.4.23.52]	5584	1433	784	1386	1389	1627	1248	1044	891	338	1589	1457	533	1194	870	416	1385	1226	1628	495	1054	1211	1265	3232	364	5239	1391
K03170	ko:K03170 topG, rgy; reverse gyrase [EC:5.6.2.2 3.6.4.12]	5583	1790	1002	2509	2542	1042	1322	1484	1194	499	1216	1586	719	1254	1242	608	1468	1460	1180	690	1432	690	1268	3242	464	298	1398
K05595	ko:K05595 marC; multiple antibiotic resistance protein	5581	2558	972	1792	1868	1300	1462	1348	1100	326	1438	1419	522	1183	882	401	1368	1392	1520	512	1042	1096	1215	3171	408	400	1360
K06881	ko:K06881 nrnA; bifunctional oligoribonuclease and PAP phosphatase NrnA [EC:3.1.3.7 3.1.13.3]	5581	1166	936	1588	1648	1268	1377	1271	1047	324	1411	1443	523	1205	818	401	1392	1352	1831	481	1042	1112	1214	3166	384	401	1361
K03609	ko:K03609 minD; septum site-determining protein MinD	5579	1430	682	1970	2037	1299	888	972	780	292	1204	1419	481	1177	728	369	1363	1160	1465	412	925	808	1205	3186	326	5103	1388
K03653	ko:K03653 K03653; N-glycosylase/DNA lyase [EC:3.2.2.- 4.2.99.18]	5576	2265	583	329	312	540	1022	741	660	250	1188	934	439	890	622	339	1024	304	984	357	968	988	1086	3034	302	266	1266
K00615	ko:K00615 E2.2.1.1, tktA, tktB; transketolase [EC:2.2.1.1]	5574	2540	566	1050	1058	726	792	797	662	342	906	1394	534	1163	806	427	1343	1077	1004	460	976	586	1140	3088	322	248	1346
K05844	ko:K05844 rimK; ribosomal protein S6--L-glutamate ligase [EC:6.3.2.-]	5573	863	632	405	378	581	1132	839	740	278	1228	974	473	921	760	370	1060	356	1128	430	724	1010	1109	3052	320	277	1267
K03410	ko:K03410 cheC; chemotaxis protein CheC	5572	852	577	276	273	542	996	726	650	217	1151	935	398	903	596	294	1036	287	1421	338	649	1012	1095	3008	274	273	1268
K07131	ko:K07131 K07131; uncharacterized protein	5512	918	272	1950	1942	2104	328	407	305	309	1623	1047	494	724	208	386	930	1018	604	132	885	1004	1136	3334	306	14656	1308
K06963	ko:K06963 TAN1, THUMPD1; tRNA acetyltransferase TAN1	5504	962	504	1976	2027	1308	568	762	556	358	1231	1032	544	711	328	442	924	1204	651	192	912	755	1092	3199	355	4996	1275
K06969	ko:K06969 rlmI; 23S rRNA (cytosine1962-C5)-methyltransferase [EC:2.1.1.191]	5491	109	247	643	684	173	267	365	256	222	761	455	394	394	50	307	540	217	27	41	499	532	892	2964	242	13	1134
K07057	ko:K07057 bpsA; N4-bis(aminopropyl)spermidine synthase [EC:2.5.1.128]	5491	97	228	635	679	173	236	333	230	196	750	441	367	383	10	276	527	207	6	12	474	531	881	2955	234	11	1130
K01705	ko:K01705 LYS4; homoaconitate hydratase [EC:4.2.1.36]	5490	76	73	8	3	55	90	101	66	196	667	440	365	382	9	275	525	77	6	8	469	492	857	2924	207	7	1116
K09156	ko:K09156 cheF; taxis protein CheF	5490	95	76	8	4	58	93	107	70	198	670	465	368	404	9	275	548	78	381	8	471	506	890	2925	208	11	1132
K01784	ko:K01784 galE, GALE; UDP-glucose 4-epimerase [EC:5.1.3.2]	3221	5970	5538	3404	3504	12943	6242	7275	6393	20008	11093	16792	21137	10385	2386	15705	12068	10124	4591	1689	20477	3013	2283	10488	9946	10910	1827
K03574	ko:K03574 mutT, NUDT15, MTH2; 8-oxo-dGTP diphosphatase [EC:3.6.1.55]	3156	3112	6177	2790	2871	16490	5689	8147	7112	29749	14448	22443	31335	13162	1008	23298	15580	12591	2098	1098	29270	2448	2243	14482	14481	15186	1803
K00992	ko:K00992 murU; N-acetyl-alpha-D-muramate 1-phosphate uridylyltransferase [EC:2.7.7.99]	3148	4744	5236	3268	3296	12860	5827	6900	6044	20031	11279	15953	21166	9689	1837	15759	11338	9316	3517	1419	20467	3034	2154	10518	9954	15492	1678
K02003	ko:K02003 ABC.CD.A; putative ABC transport system ATP-binding protein	3134	2862	5020	1648	1651	12215	5543	6555	5791	20011	10648	16332	21129	9913	1788	15702	11602	9865	4063	1378	20102	2716	2096	10308	9882	5938	1668
K03750	ko:K03750 moeA; molybdopterin molybdotransferase [EC:2.10.1.1]	3133	4508	5050	3162	3258	12000	5328	6677	5821	19981	10590	15921	21098	9639	1663	15700	11293	9173	3219	1288	20020	2457	2019	10361	9865	10542	1630
K02319	ko:K02319 pol; DNA polymerase, archaea type [EC:2.7.7.7]	3131	4530	4716	2602	2622	11466	4784	6254	5488	20030	10102	15941	21151	9651	1758	15761	11311	8910	2516	1324	20268	1956	1955	10302	9819	10401	1618
K00973	ko:K00973 E2.7.7.24, rfbA, rffH; glucose-1-phosphate thymidylyltransferase [EC:2.7.7.24]	3105	4000	3366	2100	2120	6786	4122	4415	3922	10160	6041	9282	10792	6085	2180	8048	6958	5260	3690	1399	10902	1946	1677	6082	5108	5724	1424
K03124	ko:K03124 TFIIB, GTF2B, SUA7, tfb; transcription initiation factor TFIIB	3102	5383	3274	2683	2729	6475	3830	4351	3851	10139	5698	9271	10779	6065	2247	8028	6936	5215	3258	1429	10824	1554	1643	6071	5084	5590	1419
K08303	ko:K08303 K08303; putative protease [EC:3.4.-.-]	3072	1335	5916	1368	1462	15774	5440	7728	6740	29630	14396	21500	31190	12391	229	23175	14776	11769	1494	655	28851	2653	1958	14283	14416	10252	1550
K00052	ko:K00052 leuB, IMDH; 3-isopropylmalate dehydrogenase [EC:1.1.1.85]	3054	2322	4544	2068	2143	11764	4604	5964	5191	19900	10388	15392	20988	9106	890	15606	10764	8914	2431	855	19827	2358	1786	10260	9778	10408	1467
K01710	ko:K01710 E4.2.1.46, rfbB, rffG; dTDP-glucose 4,6-dehydratase [EC:4.2.1.46]	3054	3274	4552	2068	2164	11758	4594	5963	5190	19900	10353	15383	20977	9091	953	15605	10752	8903	2625	876	19813	2344	1792	10245	9758	10423	1471
K03147	ko:K03147 thiC; phosphomethylpyrimidine synthase [EC:4.1.99.17]	3054	2328	4519	1910	1999	11732	4579	5922	5157	19864	10334	15367	20946	9096	912	15562	10752	8868	2449	875	19787	2350	1800	10237	9743	10413	1472
K00820	ko:K00820 glmS, GFPT; glutamine---fructose-6-phosphate transaminase (isomerizing) [EC:2.6.1.16]	3050	3036	4403	2306	2348	11412	4250	5818	5090	19963	10021	15451	21066	9141	1088	15680	10808	8840	2136	945	19838	1929	1786	10246	9769	10278	1478
K00764	ko:K00764 purF, PPAT; amidophosphoribosyltransferase [EC:2.4.2.14]	3049	2763	4383	2293	2357	11391	4221	5797	5046	19910	9982	15369	21003	9106	940	15623	10758	8816	1948	882	19780	1908	1751	10217	9754	10258	1468
K00943	ko:K00943 tmk, DTYMK; dTMP kinase [EC:2.7.4.9]	3049	3026	4373	2216	2277	11375	4209	5776	5038	19923	9974	15398	21015	9109	998	15635	10768	8795	1991	906	19784	1906	1761	10220	9743	10274	1470
K01677	ko:K01677 E4.2.1.2AA, fumA; fumarate hydratase subunit alpha [EC:4.2.1.2]	3049	2318	4316	2046	2101	11346	4140	5694	4962	19894	9951	15380	20983	9096	904	15603	10750	8759	1812	856	19755	1884	1744	10208	9726	10268	1466
K07151	ko:K07151 STT3; dolichyl-diphosphooligosaccharide---protein glycosyltransferase [EC:2.4.99.18]	3048	3771	3428	3676	3755	8700	4229	4484	3909	10102	7255	8856	10721	5578	1558	7978	6468	5489	3439	1061	10865	2802	1721	6398	5158	20261	1395
K03057	ko:K03057 tfs; transcription factor S	3046	2786	4426	1898	1938	10931	4287	5858	5114	19976	9768	15425	21079	9141	1138	15695	10802	8845	2251	985	19845	1778	1749	10157	9769	5434	1451
K01007	ko:K01007 pps, ppsA; pyruvate, water dikinase [EC:2.7.9.2]	3044	2331	4415	1924	1984	10925	4230	5830	5084	19945	9735	15399	21035	9114	1015	15662	10776	8827	1977	913	19793	1776	1711	10137	9752	5443	1440
K01494	ko:K01494 dcd; dCTP deaminase [EC:3.5.4.13]	3044	3021	4144	2192	2237	10941	3747	5506	4806	19920	9536	15388	21011	9101	984	15633	10758	8622	1621	892	19704	1454	1707	10168	9693	10133	1462
K02379	ko:K02379 fdhD; FdhD protein	3044	2740	4156	992	1027	10741	3959	5436	4779	19846	9555	15293	20923	9055	896	15543	10700	8603	1788	851	19692	1692	1687	10051	9665	5418	1431
K03388	ko:K03388 hdrA2; heterodisulfide reductase subunit A2 [EC:1.8.7.3 1.8.98.4 1.8.98.5 1.8.98.6]	3044	2046	4287	1534	1598	10831	4080	5642	4916	19881	9672	15341	20969	9085	843	15587	10734	8715	1746	822	19728	1730	1669	10105	9706	5420	1423
K00329	ko:K00329 E7.1.1.2; NADH dehydrogenase [EC:7.1.1.2]	3041	1520	4072	1974	2038	10420	3636	5389	4704	19794	9422	14833	20882	8793	782	15508	10390	7791	888	770	19602	1406	1564	10065	9633	9983	1360
K02004	ko:K02004 ABC.CD.P; putative ABC transport system permease protein	3041	2514	3589	1302	1334	8378	4894	4602	4059	10116	7230	9196	10728	5818	1666	7959	6732	6338	4631	1140	10706	3212	1733	6201	5208	6114	1369
K03389	ko:K03389 hdrB2; heterodisulfide reductase subunit B2 [EC:1.8.7.3 1.8.98.4 1.8.98.5 1.8.98.6]	3041	1784	4140	948	983	10258	3932	5416	4758	19799	9519	14851	20878	8795	749	15515	10397	7828	1288	763	19657	1677	1587	9999	9646	5302	1348
K03390	ko:K03390 hdrC2; heterodisulfide reductase subunit C2 [EC:1.8.7.3 1.8.98.4 1.8.98.5 1.8.98.6]	3041	1784	4161	1030	1046	10274	3951	5448	4787	19836	9563	14900	20924	8825	750	15559	10430	7854	1288	765	19699	1682	1589	10025	9670	5302	1348
K03795	ko:K03795 cbiX; sirohydrochlorin cobaltochelatase [EC:4.99.1.3]	3041	1784	4141	948	985	10259	3936	5416	4762	19799	9518	14851	20878	8797	753	15515	10399	7829	1411	765	19657	1690	1588	9997	9647	5302	1348
K06915	ko:K06915 K06915; uncharacterized protein	3040	4706	3293	3354	3321	7860	4026	4415	3873	10294	6724	8988	10949	5689	1953	8205	6585	5458	3094	1287	11018	2220	1731	6348	5237	15280	1396
K03724	ko:K03724 lhr; ATP-dependent helicase Lhr and Lhr-like helicase [EC:3.6.4.-]	3035	3966	3297	3099	3159	7379	3925	4385	3818	10161	6388	8847	10792	5600	1717	8050	6485	5412	2956	1154	10851	2071	1608	6199	5156	10439	1338
K01733	ko:K01733 thrC; threonine synthase [EC:4.2.3.1]	3033	4227	3579	3857	4026	7574	4150	4793	4098	10206	6318	9306	10841	5877	1739	8076	6812	6387	3631	1164	10865	2038	1638	6217	5210	5732	1386
K00812	ko:K00812 aspB; aspartate aminotransferase [EC:2.6.1.1]	3032	3942	3346	2972	3024	6978	3932	4450	3874	10196	6198	8885	10835	5624	1653	8090	6514	5499	2926	1112	10888	1938	1549	6137	5194	5609	1307
K00626	ko:K00626 E2.3.1.9, atoB; acetyl-CoA C-acetyltransferase [EC:2.3.1.9]	3026	6327	3004	2430	2464	6912	3463	4047	3542	10247	5722	9314	10873	5888	1834	8131	6819	5985	3289	1211	10831	1523	1647	6104	5152	5588	1410
K03593	ko:K03593 mrp, NUBPL; ATP-binding protein involved in chromosome partitioning	3025	2933	3212	2476	2550	6847	3774	4243	3697	10118	6084	8790	10744	5576	1559	8000	6449	5338	2932	1048	10514	1908	1483	6076	5110	5585	1271
K03789	ko:K03789 rimI; [ribosomal protein S18]-alanine N-acetyltransferase [EC:2.3.1.266]	3025	3888	3088	1957	1982	6762	3690	4069	3578	10128	6022	8815	10750	5577	1591	8011	6454	5246	2895	1082	10520	1861	1509	6058	5096	5599	1281
K00806	ko:K00806 uppS; undecaprenyl diphosphate synthase [EC:2.5.1.31]	3024	3182	3033	1764	1806	6713	3599	3974	3496	10092	5962	8767	10706	5549	1513	7968	6424	5182	2839	1026	10470	1864	1478	6028	5061	5595	1270
K01507	ko:K01507 ppa; inorganic pyrophosphatase [EC:3.6.1.1]	3024	3181	3028	1763	1804	6708	3592	3967	3489	10092	5960	8742	10704	5527	1510	7968	6400	5180	2712	1024	10468	1848	1471	6026	5060	5591	1266
K01840	ko:K01840 manB; phosphomannomutase [EC:5.4.2.8]	3024	3208	2974	2722	2787	6861	3321	3954	3456	10124	5868	8792	10747	5561	1645	8004	6442	5134	2641	1080	10442	1614	1499	6106	5043	10294	1301
K01915	ko:K01915 glnA, GLUL; glutamine synthetase [EC:6.3.1.2]	3024	3182	3033	1764	1807	6713	3599	3973	3497	10091	5962	8766	10705	5548	1514	7967	6424	5182	2717	1026	10469	1864	1476	6027	5060	5594	1270
K03236	ko:K03236 EIF1A; translation initiation factor 1A	3024	3181	3032	1763	1805	6712	3595	3973	3493	10092	5962	8766	10705	5548	1510	7968	6422	5182	2835	1024	10470	1861	1476	6026	5060	5593	1270
K07466	ko:K07466 RFA1, RPA1, rpa; replication factor A1	3024	3868	3014	1693	1743	6699	3559	3935	3472	10093	5950	8792	10707	5570	1495	7968	6448	5162	2969	1013	10470	1876	1478	6024	5050	5599	1272
K10773	ko:K10773 NTH; endonuclease III [EC:4.2.99.18]	3024	3182	3034	1764	1808	6714	3602	3974	3500	10091	5963	8767	10706	5550	1517	7967	6426	5182	3095	1027	10469	1866	1482	6029	5060	5597	1270
K01079	ko:K01079 serB, PSPH; phosphoserine phosphatase [EC:3.1.3.3]	3023	4562	3030	1792	1852	6696	3601	3971	3488	10091	5962	8766	10706	5548	1481	7967	6424	5164	2882	1011	10460	1862	1464	6029	5060	5596	1263
K03498	ko:K03498 trkH, trkG, ktrB; trk system potassium uptake protein	3023	2228	2990	1576	1636	6664	3538	3896	3437	10044	5899	8692	10652	5518	1463	7912	6387	5118	2634	995	10416	1861	1454	5992	5024	5579	1260
K00384	ko:K00384 trxB, TRR; thioredoxin reductase (NADPH) [EC:1.8.1.9]	3018	3177	2818	1821	1853	6298	3166	3734	3289	10086	5539	8756	10699	5539	1502	7964	6412	5030	2352	1012	10388	1426	1422	5978	5020	5455	1262
K00858	ko:K00858 ppnK, NADK; NAD+ kinase [EC:2.7.1.23]	3018	3437	2828	1827	1855	6299	3188	3748	3299	10096	5543	8783	10707	5544	1530	7976	6424	5030	2529	1028	10389	1418	1431	5985	5022	5469	1264
K01823	ko:K01823 idi, IDI; isopentenyl-diphosphate Delta-isomerase [EC:5.3.3.2]	3018	3176	2804	1739	1766	6279	3136	3702	3265	10088	5524	8757	10701	5539	1500	7965	6413	5009	2220	1011	10389	1402	1420	5975	5010	5453	1262
K03120	ko:K03120 TBP, tbp; transcription initiation factor TFIID TATA-box-binding protein	3018	3176	2804	1739	1765	6278	3136	3702	3263	10087	5524	8756	10700	5539	1499	7965	6412	5009	2216	1011	10388	1402	1420	5975	5009	5453	1262
K03499	ko:K03499 trkA, ktrA; trk system potassium uptake protein	3018	2486	2778	1562	1602	6254	3109	3648	3233	10054	5471	8738	10662	5535	1516	7922	6414	4966	2455	1017	10351	1440	1429	5949	4978	5459	1265
K03709	ko:K03709 troR; DtxR family transcriptional regulator, Mn-dependent transcriptional regulator	3018	3166	2770	1650	1675	6260	3078	3642	3220	10062	5500	8742	10674	5528	1460	7934	6398	4978	2317	989	10364	1394	1414	5963	4990	5452	1258
K03718	ko:K03718 asnC; Lrp/AsnC family transcriptional regulator, regulator for asnA, asnC and gidA	3018	3222	2807	2646	2679	6018	2886	3771	3288	10118	5230	8772	10742	5542	1516	8008	6416	5036	1741	1022	10636	980	1390	5988	5031	5313	1268
K09013	ko:K09013 sufC; Fe-S cluster assembly ATP-binding protein	3018	3192	2854	1896	1916	6302	3204	3775	3328	10087	5533	8732	10699	5519	1593	7965	6389	5033	2259	1065	10388	1393	1436	5981	5016	5453	1263
K05568	ko:K05568 mnhD, mrpD; multicomponent Na+:H+ antiporter subunit D	3015	2246	2870	2932	3054	6073	2934	3854	3342	10013	5190	8639	10624	5470	1548	7879	6333	5064	1909	1017	10253	1026	1387	5945	4977	5306	1262
K07496	ko:K07496 K07496; putative transposase	3010	6138	2096	2530	2561	3684	3632	2813	2430	428	2244	3599	571	2836	2797	422	3080	4088	5665	1622	1550	1978	1600	2101	524	1307	1358
K02230	ko:K02230 cobN; cobaltochelatase CobN [EC:6.6.1.2]	2984	3082	3214	3644	3713	9911	4095	4160	3607	10090	8068	8461	10685	5094	910	7963	6010	5485	3478	702	10828	3485	1683	6573	5170	29979	1321
K01678	ko:K01678 E4.2.1.2AB, fumB; fumarate hydratase subunit beta [EC:4.2.1.2]	2972	1567	4083	1945	2016	11328	3727	5396	4663	19882	9920	14946	20960	8629	336	15587	10300	8751	1394	544	19660	1861	1600	10180	9722	10151	1342
K00205	ko:K00205 fwdF, fmdF; 4Fe-4S ferredoxin	2970	1044	4031	1752	1848	10810	3654	5312	4590	19791	9821	14431	20864	8336	184	15504	9955	7929	876	456	19583	1836	1497	10094	9669	10020	1259
K00672	ko:K00672 ftr; formylmethanofuran--tetrahydromethanopterin N-formyltransferase [EC:2.3.1.101]	2970	1299	4031	1753	1848	10810	3654	5312	4590	19801	9824	14457	20871	8339	188	15516	9964	7929	911	456	19584	1836	1498	10097	9669	10034	1260
K03424	ko:K03424 tatD; TatD DNase family protein [EC:3.1.21.-]	2968	1320	4148	1760	1837	10891	3808	5499	4747	19896	9690	14900	20975	8609	420	15603	10276	8802	1378	590	19670	1720	1557	10094	9742	5307	1310
K09154	ko:K09154 K09154; uncharacterized protein	2966	1039	4066	1478	1580	10360	3680	5357	4633	19789	9570	14418	20857	8331	234	15500	9950	7951	1001	473	19567	1706	1450	10000	9670	5191	1228
K07025	ko:K07025 K07025; putative hydrolase of the HAD superfamily	2958	1833	3514	4500	4720	7272	3927	4762	3993	10098	6341	8379	10720	5106	1127	7972	6008	5808	2471	824	10718	2028	1435	6158	5223	5500	1199
K05521	ko:K05521 draG; ADP-ribosyl-[dinitrogen reductase] hydrolase [EC:3.2.2.24]	2957	979	3883	364	428	10210	3484	5079	4426	19819	9248	14818	20882	8576	240	15509	10230	8552	1250	487	19288	1515	1439	9913	9636	452	1248
K00202	ko:K00202 fwdC, fmdC; formylmethanofuran dehydrogenase subunit C [EC:1.2.7.12]	2954	2222	2576	1678	1688	7478	2934	3329	2933	10042	6302	8320	10630	5039	808	7907	5931	4977	2182	630	10327	2060	1372	6128	5000	15154	1182
K02040	ko:K02040 pstS; phosphate transport system substrate-binding protein	2952	1764	2815	1998	2036	7156	3214	3694	3215	10110	6188	8360	10717	5101	1010	7987	5994	5168	2444	759	10417	1987	1405	6102	5060	10310	1186
K04759	ko:K04759 feoB; ferrous iron transport protein B	2952	1999	2788	2065	2108	7168	3176	3659	3183	10069	6184	8334	10670	5059	932	7937	5951	5167	2188	706	10368	1960	1380	6094	5056	10319	1175
K00201	ko:K00201 fwdB, fmdB; formylmethanofuran dehydrogenase subunit B [EC:1.2.7.12]	2951	1978	2697	1741	1808	7093	3053	3519	3055	10029	6113	8306	10620	5048	800	7892	5938	5077	2136	630	10314	1946	1346	6057	5012	10314	1166
K01533	ko:K01533 copB; P-type Cu2+ transporter [EC:7.2.2.9]	2951	2176	2794	2076	2137	7159	3180	3663	3188	10074	6185	8321	10682	5089	895	7944	5978	5162	2371	681	10381	2006	1363	6087	5065	10294	1170
K00203	ko:K00203 fwdD, fmdD; formylmethanofuran dehydrogenase subunit D [EC:1.2.7.12]	2948	1716	2568	1236	1256	6532	2921	3319	2922	9983	6002	7840	10572	4768	708	7863	5611	4216	1678	574	10283	1895	1262	5976	4974	10194	1088
K00577	ko:K00577 mtrA; tetrahydromethanopterin S-methyltransferase subunit A [EC:2.1.1.86]	2948	1697	2568	1236	1256	6532	2921	3319	2922	9983	6002	7840	10572	4768	708	7863	5611	4216	1678	574	10283	1895	1238	5976	4974	10194	1076
K00784	ko:K00784 rnz; ribonuclease Z [EC:3.1.26.11]	2948	2449	2840	1760	1812	6725	3260	3748	3255	10105	5954	8322	10707	5071	1036	7982	5961	5221	2335	773	10407	1830	1359	6011	5075	5478	1156
K00789	ko:K00789 metK; S-adenosylmethionine synthetase [EC:2.5.1.6]	2948	2429	2780	1580	1634	6672	3150	3637	3166	10079	5913	8308	10680	5060	942	7951	5948	5151	2292	712	10373	1820	1328	5996	5043	5473	1144
K00809	ko:K00809 DHPS, dys; deoxyhypusine synthase [EC:2.5.1.46]	2948	2434	2800	1666	1724	6692	3194	3676	3199	10082	5928	8309	10681	5061	993	7952	5950	5173	2298	730	10374	1828	1332	5997	5056	5475	1144
K00817	ko:K00817 hisC; histidinol-phosphate aminotransferase [EC:2.6.1.9]	2948	2454	2968	2296	2399	6812	3358	3927	3372	10077	6012	8330	10679	5082	942	7951	5972	5304	2449	732	10376	1877	1366	6035	5082	5481	1164
K00939	ko:K00939 adk, AK; adenylate kinase [EC:2.7.4.3]	2948	2717	2790	2918	2978	6914	2933	3725	3212	10125	5893	8387	10738	5094	992	8010	5990	5204	1867	740	10368	1564	1373	6108	5070	10186	1192
K03179	ko:K03179 ubiA; 4-hydroxybenzoate polyprenyltransferase [EC:2.5.1.39]	2948	3157	2877	1915	1956	6734	3272	3789	3293	10142	5993	8371	10753	5102	1007	8026	5995	5234	2357	762	10441	1846	1371	6039	5095	5478	1162
K03799	ko:K03799 htpX; heat shock protein HtpX [EC:3.4.24.-]	2948	2696	2586	2068	2102	6760	2759	3426	2993	10090	5760	8362	10693	5085	998	7965	5981	5024	2129	736	10322	1552	1357	6052	5014	10187	1181
K08963	ko:K08963 mtnA; methylthioribose-1-phosphate isomerase [EC:5.3.1.23]	2948	2428	2779	1580	1632	6671	3146	3637	3162	10080	5914	8308	10681	5058	938	7952	5946	5151	2166	710	10374	1808	1326	5996	5044	5472	1144
K00003	ko:K00003 hom; homoserine dehydrogenase [EC:1.1.1.3]	2946	2416	2517	1882	1938	6683	2640	3313	2879	10038	5688	8259	10632	5029	822	7908	5910	4939	1773	642	10256	1500	1293	6010	4974	10159	1158
K00765	ko:K00765 hisG; ATP phosphoribosyltransferase [EC:2.4.2.17]	2946	1722	2524	1946	1999	6701	2660	3330	2893	10014	5693	8246	10606	5018	808	7878	5898	4950	1746	635	10232	1504	1292	6006	4980	10159	1156
K00946	ko:K00946 thiL; thiamine-monophosphate kinase [EC:2.7.4.16]	2946	2432	2554	1976	2009	6717	2697	3371	2940	10078	5737	8311	10683	5059	930	7953	5945	4983	1806	700	10310	1508	1326	6040	5000	10165	1168
K01693	ko:K01693 hisB; imidazoleglycerol-phosphate dehydratase [EC:4.2.1.19]	2946	1719	2749	1549	1624	6656	3113	3596	3119	10013	5869	8242	10602	5019	820	7875	5900	5118	2232	647	10294	1815	1294	5962	5022	5467	1132
K02500	ko:K02500 hisF; imidazole glycerol-phosphate synthase subunit HisF [EC:4.3.2.10]	2946	1719	2749	1549	1624	6656	3113	3596	3119	10013	5869	8242	10602	5019	820	7875	5900	5118	2232	647	10294	1815	1294	5962	5022	5467	1132
K02823	ko:K02823 pyrDII; dihydroorotate dehydrogenase electron transfer subunit	2946	2418	2759	1570	1628	6654	3118	3607	3136	10053	5902	8293	10653	5047	870	7920	5933	5123	2136	672	10339	1806	1304	5987	5034	5470	1132
K03041	ko:K03041 rpoA1; DNA-directed RNA polymerase subunit A' [EC:2.7.7.6]	2946	2434	2569	2058	2094	6735	2726	3403	2963	10078	5751	8311	10683	5059	930	7953	5945	5004	1803	700	10310	1512	1325	6041	5012	10165	1168
K03420	ko:K03420 psmR; proteasome regulatory subunit	2946	1732	2753	1474	1547	6644	3115	3597	3128	10044	5871	8284	10637	5052	891	7908	5940	5109	2373	679	10324	1830	1312	5969	5021	5474	1138
K04076	ko:K04076 lonB; ATP-dependent Lon protease [EC:3.4.21.53]	2946	3355	2500	1891	1957	6684	2616	3285	2861	10022	5682	8271	10612	5021	791	7889	5906	4929	1810	622	10232	1500	1287	6006	4966	10174	1154
K07021	ko:K07021 : No such data.	2946	1720	2642	2426	2508	6790	2756	3506	3016	10049	5795	8295	10653	5048	788	7922	5931	5059	1728	624	10277	1538	1288	6055	5010	10161	1154
K07301	ko:K07301 yrbG; cation:H+ antiporter	2946	2160	2532	1963	2029	6709	2680	3338	2911	10002	5691	8244	10598	5039	818	7866	5918	4953	1862	643	10230	1547	1299	6001	4980	10152	1158
K00772	ko:K00772 mtaP, MTAP; 5'-methylthioadenosine phosphorylase [EC:2.4.2.28]	2945	2454	2793	2452	2514	6443	2978	3751	3230	10143	5650	8368	10761	5092	1106	8027	5989	5222	1734	798	10389	1416	1326	6019	5077	5345	1157
K07159	ko:K07159 K07159; uncharacterized protein	2945	2146	2742	1540	1604	6188	3082	3578	3112	10006	5863	7850	10605	4789	706	7892	5630	4367	1777	580	10311	1802	1210	5931	5018	5353	1056
K00169	ko:K00169 porA; pyruvate ferredoxin oxidoreductase alpha subunit [EC:1.2.7.1]	2944	2468	2809	2613	2684	6461	3034	3795	3256	10090	5656	8337	10703	5070	1064	7964	5960	5226	1734	782	10328	1408	1337	6012	5084	5344	1161
K00170	ko:K00170 porB; pyruvate ferredoxin oxidoreductase beta subunit [EC:1.2.7.1]	2944	2468	2809	2613	2684	6461	3034	3795	3256	10090	5656	8337	10703	5070	1064	7964	5960	5226	1734	782	10328	1408	1337	6012	5084	5344	1161
K03151	ko:K03151 thiI; tRNA uracil 4-sulfurtransferase [EC:2.8.1.4]	2944	2448	2876	2892	3031	6492	3009	3862	3285	10076	5656	8300	10681	5053	930	7951	5942	5260	1797	706	10304	1440	1296	6008	5059	5341	1150
K03433	ko:K03433 psmB, prcB; proteasome beta subunit [EC:3.4.25.1]	2944	2452	2790	2448	2515	6427	2975	3748	3223	10141	5646	8365	10756	5093	1074	8026	5987	5204	1854	781	10377	1424	1311	6017	5076	5343	1150
K03568	ko:K03568 tldD; TldD protein	2944	2452	2726	2271	2357	6391	2873	3639	3132	10078	5576	8301	10683	5050	1006	7951	5939	5147	1684	733	10310	1392	1314	5977	5032	5338	1157
K00058	ko:K00058 serA, PHGDH; D-3-phosphoglycerate dehydrogenase / 2-oxoglutarate reductase [EC:1.1.1.95 1.1.1.399]	2943	1758	2745	2332	2423	6401	2908	3670	3161	10075	5591	8325	10679	5077	943	7950	5970	5153	2032	708	10299	1449	1305	5981	5046	5343	1152
K00172	ko:K00172 porG; pyruvate ferredoxin oxidoreductase gamma subunit [EC:1.2.7.1]	2943	2702	2639	1904	1923	6326	2860	3531	3069	10100	5562	8362	10708	5072	1068	7974	5966	5075	1772	778	10324	1365	1314	5983	5046	5352	1148
K00174	ko:K00174 korA, oorA, oforA; 2-oxoglutarate/2-oxoacid ferredoxin oxidoreductase subunit alpha [EC:1.2.7.3 1.2.7.11]	2943	3154	2602	3076	3133	6516	2541	3534	3038	10138	5492	8366	10755	5094	991	8027	5986	5084	1491	734	10312	1124	1320	6066	5053	10035	1184
K00175	ko:K00175 korB, oorB, oforB; 2-oxoglutarate/2-oxoacid ferredoxin oxidoreductase subunit beta [EC:1.2.7.3 1.2.7.11]	2943	3154	2605	3076	3133	6520	2544	3540	3042	10138	5494	8390	10756	5115	991	8027	6008	5085	1492	734	10313	1127	1325	6066	5054	10038	1188
K00560	ko:K00560 thyA, TYMS; thymidylate synthase [EC:2.1.1.45]	2943	1440	2347	1216	1219	6097	2477	3061	2699	9968	5559	7803	10560	4756	711	7849	5590	4042	1288	574	10201	1444	1187	5920	4922	10039	1068
K00952	ko:K00952 nadM; nicotinamide-nucleotide adenylyltransferase [EC:2.7.7.1]	2943	2450	2635	1822	1839	6308	2829	3516	3058	10141	5563	8364	10754	5092	1072	8025	5985	5074	1852	777	10372	1376	1311	5986	5049	5339	1149
K01170	ko:K01170 endA; tRNA-intron endonuclease, archaea type [EC:4.6.1.16]	2943	2448	2599	1658	1691	6274	2781	3452	3006	10104	5504	8315	10708	5062	1071	7981	5952	5027	1851	775	10330	1366	1309	5957	5013	5338	1149
K01689	ko:K01689 ENO, eno; enolase [EC:4.2.1.11]	2943	2426	2722	2264	2355	6374	2863	3630	3121	10076	5574	8300	10679	5052	929	7950	5940	5130	1797	702	10298	1402	1272	5978	5032	5337	1136
K02283	ko:K02283 cpaF, tadA; pilus assembly protein CpaF [EC:7.4.2.8]	2943	2190	2583	1722	1763	6289	2744	3432	2984	10065	5503	8271	10669	5047	952	7937	5926	5038	1767	713	10301	1365	1310	5946	5016	5322	1154
K03592	ko:K03592 pmbA; PmbA protein	2943	2450	2757	2410	2499	6401	2892	3680	3163	10078	5585	8301	10683	5051	976	7951	5940	5155	1679	718	10302	1397	1299	5980	5040	5338	1150
K04483	ko:K04483 radA; DNA repair protein RadA	2943	2428	2605	1804	1827	6307	2767	3464	3016	10112	5550	8347	10722	5081	961	7993	5970	5064	1803	717	10344	1372	1289	5975	5040	5336	1142
K04802	ko:K04802 PCNA; proliferating cell nuclear antigen	2943	2466	2644	1752	1764	6292	2846	3524	3071	10170	5561	8381	10786	5104	1164	8057	6002	5064	1881	823	10400	1377	1327	5992	5046	5341	1154
K05873	ko:K05873 cyaB; adenylate cyclase, class 2 [EC:4.6.1.1]	2943	1736	2721	2248	2332	6374	2861	3630	3120	10075	5573	8299	10678	5052	929	7950	5939	5129	1775	701	10298	1402	1272	5977	5031	5336	1136
K06927	ko:K06927 DPH6; diphthine-ammonia ligase [EC:6.3.1.14]	2943	2434	2738	2272	2359	6374	2889	3658	3138	10101	5583	8313	10705	5063	965	7981	5952	5139	1822	723	10323	1402	1279	5986	5039	5337	1140
K07068	ko:K07068 K07068; uncharacterized protein	2943	3862	2651	1928	1966	6330	2840	3546	3075	10164	5588	8399	10777	5124	1016	8055	6020	5107	2008	748	10395	1394	1352	5995	5069	5343	1178
K00012	ko:K00012 UGDH, ugd; UDPglucose 6-dehydrogenase [EC:1.1.1.22]	2942	1709	2700	904	983	6136	3057	3522	3055	10012	5586	8254	10597	5030	817	7871	5914	5068	2225	643	10278	1658	1246	5862	4996	636	1102
K00021	ko:K00021 HMGCR; hydroxymethylglutaryl-CoA reductase (NADPH) [EC:1.1.1.34]	2942	2420	2563	1634	1675	6255	2706	3392	2949	10074	5490	8298	10676	5051	880	7949	5937	4999	1788	682	10293	1362	1267	5946	5004	5332	1134
K00053	ko:K00053 ilvC; ketol-acid reductoisomerase [EC:1.1.1.86]	2942	1718	2527	1550	1591	6247	2683	3349	2910	10046	5482	8281	10644	5040	841	7917	5923	4985	1746	651	10264	1360	1256	5937	5000	5329	1130
K00096	ko:K00096 araM, egsA; glycerol-1-phosphate dehydrogenase [NAD(P)+] [EC:1.1.1.261]	2942	2426	2581	1720	1764	6274	2746	3430	2979	10075	5505	8298	10676	5051	928	7949	5937	5020	1798	698	10293	1366	1272	5949	5016	5334	1135
K00150	ko:K00150 gap2; glyceraldehyde-3-phosphate dehydrogenase (NAD(P)) [EC:1.2.1.59]	2942	2425	2568	1638	1680	6257	2720	3399	2959	10075	5490	8298	10676	5052	931	7949	5939	5000	1921	699	10293	1375	1274	5946	5004	5334	1135
K00226	ko:K00226 pyrD; dihydroorotate dehydrogenase (fumarate) [EC:1.3.98.1]	2942	3114	2551	1572	1617	6238	2690	3366	2933	10075	5475	8298	10676	5051	928	7949	5937	4978	1818	699	10293	1358	1272	5943	4992	5333	1135
K00527	ko:K00527 rtpR; ribonucleoside-triphosphate reductase (thioredoxin) [EC:1.17.4.2]	2942	1728	2507	1395	1426	6210	2654	3308	2882	10049	5455	8283	10649	5037	910	7918	5921	4942	1641	687	10267	1339	1269	5933	4976	5328	1133
K00549	ko:K00549 metE; 5-methyltetrahydropteroyltriglutamate--homocysteine methyltransferase [EC:2.1.1.14]	2942	3112	2532	1508	1558	6231	2694	3350	2917	10074	5480	8299	10676	5052	886	7949	5940	4974	1936	684	10292	1370	1269	5943	4997	5333	1134
K00555	ko:K00555 TRMT1, trm1; tRNA (guanine26-N2/guanine27-N2)-dimethyltransferase [EC:2.1.1.215 2.1.1.216]	2942	2424	2551	1556	1594	6238	2688	3366	2933	10075	5475	8298	10676	5051	928	7949	5937	4978	1796	698	10293	1358	1272	5943	4992	5332	1135
K00567	ko:K00567 ogt, MGMT; methylated-DNA-[protein]-cysteine S-methyltransferase [EC:2.1.1.63]	2942	1732	2551	1540	1571	6239	2686	3366	2934	10075	5475	8298	10676	5051	929	7949	5937	4978	1776	697	10293	1368	1272	5943	4992	5331	1135
K00586	ko:K00586 DPH5; diphthine methyl ester synthase [EC:2.1.1.314]	2942	2424	2566	1638	1679	6256	2717	3398	2956	10075	5490	8298	10676	5051	928	7949	5937	4999	1797	698	10293	1362	1272	5946	5004	5333	1135
K00609	ko:K00609 pyrB, PYR2; aspartate carbamoyltransferase catalytic subunit [EC:2.1.3.2]	2942	2424	2566	1638	1679	6256	2717	3398	2956	10075	5490	8298	10676	5051	928	7949	5937	4999	1797	698	10293	1362	1272	5946	5004	5333	1135
K00610	ko:K00610 pyrI; aspartate carbamoyltransferase regulatory subunit	2942	2420	2563	1634	1675	6255	2706	3392	2949	10074	5490	8298	10676	5051	880	7949	5937	4999	1788	682	10293	1362	1267	5946	5004	5332	1134
K00611	ko:K00611 OTC, argF, argI; ornithine carbamoyltransferase [EC:2.1.3.3]	2942	2424	2551	1556	1594	6238	2688	3366	2933	10075	5475	8298	10676	5051	928	7949	5937	4978	1796	698	10293	1358	1272	5943	4992	5332	1135
K00759	ko:K00759 APRT, apt; adenine phosphoribosyltransferase [EC:2.4.2.7]	2942	1740	2587	1708	1749	6278	2763	3437	2994	10076	5505	8299	10676	5053	984	7949	5941	5021	1791	717	10293	1392	1278	5949	5017	5335	1136
K00767	ko:K00767 nadC, QPRT; nicotinate-nucleotide pyrophosphorylase (carboxylating) [EC:2.4.2.19]	2942	1720	2525	1528	1585	6240	2658	3331	2903	10009	5435	8232	10598	5010	843	7873	5889	4963	1871	658	10223	1364	1260	5913	4971	5332	1130
K00839	ko:K00839 pucG; (S)-ureidoglycine---glyoxylate transaminase [EC:2.6.1.112]	2942	1734	2566	1622	1656	6256	2715	3398	2956	10074	5490	8297	10675	5050	928	7948	5936	4999	1775	697	10292	1362	1272	5946	5003	5332	1135
K00869	ko:K00869 E2.7.1.36, MVK, mvaK1; mevalonate kinase [EC:2.7.1.36]	2942	1734	2566	1622	1656	6256	2715	3398	2956	10075	5490	8298	10676	5051	928	7949	5937	4999	1775	697	10293	1362	1272	5946	5004	5332	1135
K00927	ko:K00927 PGK, pgk; phosphoglycerate kinase [EC:2.7.2.3]	2942	3116	2566	1654	1702	6256	2719	3398	2956	10075	5490	8298	10676	5051	928	7949	5937	4999	1819	699	10293	1362	1272	5946	5004	5334	1135
K00928	ko:K00928 lysC; aspartate kinase [EC:2.7.2.4]	2942	2418	2666	2034	2124	6311	2799	3546	3043	10072	5545	8296	10673	5051	847	7949	5936	5064	1782	667	10285	1388	1252	5971	5010	5332	1128
K00940	ko:K00940 ndk, NME; nucleoside-diphosphate kinase [EC:2.7.4.6]	2942	2420	2563	1634	1675	6255	2706	3392	2949	10074	5490	8298	10676	5051	880	7949	5937	4999	1788	682	10293	1362	1267	5946	5004	5332	1134
K00945	ko:K00945 cmk; CMP/dCMP kinase [EC:2.7.4.25]	2942	2424	2566	1638	1679	6257	2717	3398	2957	10075	5490	8298	10676	5051	929	7949	5937	4999	1799	698	10293	1372	1272	5946	5004	5333	1135
K00948	ko:K00948 PRPS, prsA; ribose-phosphate pyrophosphokinase [EC:2.7.6.1]	2942	2424	2551	1556	1594	6238	2688	3366	2933	10075	5475	8298	10676	5051	928	7949	5937	4978	1796	698	10293	1358	1272	5943	4992	5332	1135
K01151	ko:K01151 nfo; deoxyribonuclease IV [EC:3.1.21.2]	2942	3116	2566	1654	1702	6256	2719	3398	2956	10075	5490	8298	10676	5051	928	7949	5937	4999	1819	699	10293	1362	1272	5946	5004	5334	1135
K01251	ko:K01251 E3.3.1.1, ahcY; adenosylhomocysteinase [EC:3.3.1.1]	2942	2424	2566	1638	1679	6256	2717	3398	2956	10075	5491	8298	10676	5051	928	7949	5937	4999	1801	698	10293	1362	1273	5948	5004	5334	1135
K01265	ko:K01265 map; methionyl aminopeptidase [EC:3.4.11.18]	2942	2424	2566	1638	1679	6256	2717	3398	2956	10075	5490	8298	10676	5051	928	7949	5937	4999	1797	698	10293	1362	1272	5946	5004	5333	1135
K01465	ko:K01465 URA4, pyrC; dihydroorotase [EC:3.5.2.3]	2942	2424	2566	1638	1679	6257	2717	3398	2957	10075	5490	8298	10676	5051	929	7949	5937	4999	1799	698	10293	1362	1272	5946	5004	5333	1135
K01516	ko:K01516 : No such data.	2942	2424	2566	1638	1679	6256	2717	3398	2956	10075	5490	8298	10676	5051	928	7949	5937	4999	1797	698	10293	1362	1272	5946	5004	5333	1135
K01591	ko:K01591 pyrF; orotidine-5'-phosphate decarboxylase [EC:4.1.1.23]	2942	2424	2566	1638	1679	6256	2717	3398	2956	10075	5490	8298	10676	5051	928	7949	5937	4999	1797	698	10293	1362	1272	5946	5004	5333	1135
K01628	ko:K01628 fucA; L-fuculose-phosphate aldolase [EC:4.1.2.17]	2942	1732	2550	1539	1570	6237	2682	3366	2930	10075	5475	8297	10676	5049	925	7949	5935	4978	1649	695	10293	1346	1270	5943	4992	5330	1135
K01657	ko:K01657 trpE; anthranilate synthase component I [EC:4.1.3.27]	2942	2416	2527	1490	1533	6229	2679	3344	2904	10072	5477	8295	10671	5050	876	7948	5934	4973	1920	672	10289	1364	1264	5943	4995	5329	1134
K01714	ko:K01714 dapA; 4-hydroxy-tetrahydrodipicolinate synthase [EC:4.3.3.7]	2942	2413	2558	1629	1676	6259	2692	3376	2943	10072	5487	8296	10671	5054	864	7948	5941	5001	1903	664	10290	1388	1260	5944	5004	5332	1132
K01736	ko:K01736 aroC; chorismate synthase [EC:4.2.3.5]	2942	3102	2519	1502	1552	6228	2662	3331	2893	10072	5477	8295	10671	5050	852	7948	5934	4973	1795	658	10289	1354	1257	5941	4995	5330	1132
K01803	ko:K01803 TPI, tpiA; triosephosphate isomerase (TIM) [EC:5.3.1.1]	2942	2424	2566	1638	1679	6256	2717	3398	2956	10075	5490	8298	10676	5051	928	7949	5937	4999	1797	698	10293	1362	1272	5946	5004	5333	1135
K01807	ko:K01807 rpiA; ribose 5-phosphate isomerase A [EC:5.3.1.6]	2942	2424	2566	1638	1679	6256	2717	3398	2956	10075	5490	8298	10676	5051	928	7949	5937	4999	1797	698	10293	1362	1272	5946	5004	5333	1135
K01866	ko:K01866 YARS, tyrS; tyrosyl-tRNA synthetase [EC:6.1.1.1]	2942	2428	2574	1642	1682	6256	2736	3411	2965	10075	5490	8298	10676	5051	950	7949	5937	4999	1816	713	10293	1362	1278	5948	5004	5333	1137
K01867	ko:K01867 WARS, trpS; tryptophanyl-tRNA synthetase [EC:6.1.1.2]	2942	2424	2566	1638	1679	6257	2717	3398	2957	10075	5490	8298	10676	5051	929	7949	5937	4999	1799	698	10293	1372	1272	5946	5004	5333	1135
K01868	ko:K01868 TARS, thrS; threonyl-tRNA synthetase [EC:6.1.1.3]	2942	2424	2566	1638	1679	6256	2717	3398	2956	10075	5490	8298	10676	5051	928	7949	5937	4999	1797	698	10293	1362	1272	5946	5004	5333	1135
K01869	ko:K01869 LARS, leuS; leucyl-tRNA synthetase [EC:6.1.1.4]	2942	2424	2551	1556	1594	6239	2688	3366	2934	10075	5475	8298	10676	5051	929	7949	5937	4978	1922	698	10293	1368	1273	5943	4992	5332	1135
K01870	ko:K01870 IARS, ileS; isoleucyl-tRNA synthetase [EC:6.1.1.5]	2942	2424	2566	1638	1679	6256	2717	3398	2956	10075	5490	8298	10676	5051	928	7949	5937	4999	1797	698	10293	1362	1272	5946	5004	5333	1135
K01872	ko:K01872 AARS, alaS; alanyl-tRNA synthetase [EC:6.1.1.7]	2942	2425	2568	1638	1680	6258	2721	3399	2960	10075	5490	8298	10676	5052	932	7949	5939	5000	1799	700	10293	1375	1272	5946	5004	5333	1135
K01873	ko:K01873 VARS, valS; valyl-tRNA synthetase [EC:6.1.1.9]	2942	2424	2566	1638	1679	6256	2717	3398	2956	10075	5490	8298	10676	5051	928	7949	5937	4999	1797	698	10293	1362	1272	5946	5004	5333	1135
K01874	ko:K01874 MARS, metG; methionyl-tRNA synthetase [EC:6.1.1.10]	2942	2424	2566	1638	1679	6256	2717	3398	2956	10075	5490	8298	10676	5051	928	7949	5937	4999	1797	698	10293	1362	1272	5946	5004	5333	1135
K01875	ko:K01875 SARS, serS; seryl-tRNA synthetase [EC:6.1.1.11]	2942	2424	2566	1638	1679	6256	2717	3398	2956	10075	5490	8298	10676	5051	928	7949	5937	4999	1797	698	10293	1362	1272	5946	5004	5333	1135
K01876	ko:K01876 aspS; aspartyl-tRNA synthetase [EC:6.1.1.12]	2942	2424	2566	1638	1679	6256	2717	3398	2956	10075	5490	8298	10676	5051	928	7949	5937	4999	1797	698	10293	1362	1272	5946	5004	5333	1135
K01880	ko:K01880 GARS, glyS1; glycyl-tRNA synthetase [EC:6.1.1.14]	2942	2424	2566	1638	1679	6256	2717	3398	2956	10075	5490	8298	10676	5051	928	7949	5937	4999	1797	698	10293	1362	1272	5946	5004	5333	1135
K01881	ko:K01881 PARS, proS; prolyl-tRNA synthetase [EC:6.1.1.15]	2942	2424	2566	1638	1679	6256	2717	3398	2956	10075	5490	8298	10676	5051	928	7949	5937	4999	1797	698	10293	1362	1272	5946	5004	5333	1135
K01885	ko:K01885 EARS, gltX; glutamyl-tRNA synthetase [EC:6.1.1.17]	2942	2424	2551	1556	1594	6238	2688	3366	2933	10075	5475	8298	10676	5051	928	7949	5937	4978	1796	698	10293	1358	1272	5943	4992	5332	1135
K01887	ko:K01887 RARS, argS; arginyl-tRNA synthetase [EC:6.1.1.19]	2942	2424	2551	1556	1594	6238	2688	3366	2933	10075	5475	8298	10676	5051	928	7949	5937	4978	1796	698	10293	1358	1272	5943	4992	5332	1135
K01889	ko:K01889 FARSA, pheS; phenylalanyl-tRNA synthetase alpha chain [EC:6.1.1.20]	2942	2424	2566	1638	1679	6256	2717	3398	2956	10075	5490	8298	10676	5051	928	7949	5937	4999	1797	698	10293	1362	1272	5946	5004	5333	1135
K01890	ko:K01890 FARSB, pheT; phenylalanyl-tRNA synthetase beta chain [EC:6.1.1.20]	2942	2424	2566	1638	1679	6256	2717	3398	2956	10075	5490	8298	10676	5051	928	7949	5937	4999	1797	698	10293	1362	1272	5946	5004	5333	1135
K01892	ko:K01892 HARS, hisS; histidyl-tRNA synthetase [EC:6.1.1.21]	2942	2424	2566	1638	1679	6256	2717	3398	2956	10075	5490	8298	10676	5051	928	7949	5937	4999	1797	698	10293	1362	1272	5946	5004	5333	1135
K01916	ko:K01916 nadE; NAD+ synthase [EC:6.3.1.5]	2942	2429	2576	1643	1683	6258	2740	3412	2969	10075	5490	8298	10676	5052	954	7949	5939	5000	1942	715	10293	1375	1280	5948	5004	5334	1137
K01937	ko:K01937 pyrG, CTPS; CTP synthase [EC:6.3.4.2]	2942	2424	2566	1638	1679	6256	2717	3398	2956	10075	5490	8298	10676	5051	928	7949	5937	4999	1797	698	10293	1362	1272	5946	5004	5333	1135
K01940	ko:K01940 argG, ASS1; argininosuccinate synthase [EC:6.3.4.5]	2942	2416	2520	1490	1532	6228	2677	3333	2901	10046	5468	8281	10644	5039	864	7917	5921	4963	1782	674	10264	1354	1266	5936	4987	5331	1132
K01955	ko:K01955 carB, CPA2; carbamoyl-phosphate synthase large subunit [EC:6.3.5.5]	2942	2414	2499	1408	1469	6212	2658	3301	2872	10009	5424	8232	10598	5009	863	7873	5888	4937	1906	672	10222	1348	1265	5910	4963	5331	1132
K01956	ko:K01956 carA, CPA1; carbamoyl-phosphate synthase small subunit [EC:6.3.5.5]	2942	2414	2499	1408	1469	6212	2658	3301	2872	10009	5424	8232	10598	5009	863	7873	5888	4937	1782	672	10222	1348	1264	5910	4963	5331	1132
K01975	ko:K01975 thpR; RNA 2',3'-cyclic 3'-phosphodiesterase [EC:3.1.4.58]	2942	2424	2566	1638	1679	6256	2717	3398	2956	10075	5490	8298	10676	5051	928	7949	5937	4999	1797	698	10293	1362	1272	5946	5004	5333	1135
K02018	ko:K02018 modB; molybdate transport system permease protein	2942	1748	2574	1552	1580	6239	2728	3404	2967	10103	5486	8312	10704	5062	1016	7980	5950	4988	1804	742	10318	1360	1288	5952	5001	5334	1140
K02036	ko:K02036 pstB; phosphate transport system ATP-binding protein [EC:7.3.2.1]	2942	1733	2553	1540	1573	6240	2690	3367	2938	10075	5475	8298	10676	5052	933	7949	5939	4979	1902	699	10293	1371	1274	5943	4992	5332	1135
K02037	ko:K02037 pstC; phosphate transport system permease protein	2942	1737	2560	1545	1575	6240	2709	3380	2946	10074	5475	8298	10675	5052	954	7948	5938	4978	1919	714	10292	1371	1280	5945	4992	5332	1137
K02038	ko:K02038 pstA; phosphate transport system permease protein	2942	1737	2561	1545	1575	6240	2709	3380	2946	10075	5475	8298	10676	5052	954	7949	5939	4979	1919	714	10293	1371	1280	5945	4992	5332	1137
K02117	ko:K02117 ATPVA, ntpA, atpA; V/A-type H+/Na+-transporting ATPase subunit A [EC:7.1.2.2 7.2.2.1]	2942	2424	2566	1638	1679	6256	2717	3398	2957	10076	5490	8298	10677	5051	928	7949	5938	5000	1797	698	10294	1362	1272	5946	5005	5333	1135
K02118	ko:K02118 ATPVB, ntpB, atpB; V/A-type H+/Na+-transporting ATPase subunit B	2942	2424	2566	1638	1679	6256	2717	3398	2957	10076	5490	8298	10677	5051	928	7949	5938	5000	1797	698	10294	1362	1272	5946	5005	5333	1135
K02120	ko:K02120 ATPVD, ntpD, atpD; V/A-type H+/Na+-transporting ATPase subunit D	2942	2424	2567	1638	1679	6256	2717	3399	2957	10077	5491	8299	10678	5051	928	7949	5938	5000	1797	698	10294	1362	1272	5947	5006	5333	1135
K02123	ko:K02123 ATPVI, ntpI, atpI; V/A-type H+/Na+-transporting ATPase subunit I	2942	2424	2552	1556	1594	6238	2688	3366	2934	10076	5476	8298	10677	5051	928	7949	5938	4978	1796	698	10294	1358	1272	5944	4993	5332	1135
K02124	ko:K02124 ATPVK, ntpK, atpK; V/A-type H+/Na+-transporting ATPase subunit K	2942	1988	2550	1540	1570	6238	2683	3366	2931	10086	5480	8324	10684	5053	930	7960	5944	4978	1813	695	10294	1356	1273	5949	4992	5344	1136
K02528	ko:K02528 ksgA; 16S rRNA (adenine1518-N6/adenine1519-N6)-dimethyltransferase [EC:2.1.1.182]	2942	2424	2566	1638	1679	6256	2717	3398	2956	10075	5490	8298	10676	5051	928	7949	5937	4999	1797	698	10293	1362	1272	5946	5004	5333	1135
K02600	ko:K02600 nusA; transcription termination/antitermination protein NusA	2942	2424	2566	1638	1679	6256	2717	3398	2957	10076	5490	8298	10677	5051	928	7949	5938	5000	1797	698	10294	1362	1272	5946	5005	5333	1135
K02601	ko:K02601 nusG; transcription termination/antitermination protein NusG	2942	2424	2566	1638	1679	6256	2717	3398	2956	10075	5490	8298	10676	5051	928	7949	5937	4999	1797	698	10293	1362	1272	5946	5004	5333	1135
K02863	ko:K02863 RP-L1, MRPL1, rplA; large subunit ribosomal protein L1	2942	2424	2566	1638	1679	6256	2717	3398	2956	10075	5490	8298	10676	5051	928	7949	5937	4999	1797	698	10293	1362	1272	5946	5004	5333	1135
K02864	ko:K02864 RP-L10, MRPL10, rplJ; large subunit ribosomal protein L10	2942	2424	2566	1638	1679	6256	2717	3398	2956	10075	5490	8298	10676	5051	928	7949	5937	4999	1797	698	10293	1362	1272	5946	5004	5333	1135
K02866	ko:K02866 RP-L10e, RPL10; large subunit ribosomal protein L10e	2942	2424	2566	1638	1679	6256	2717	3398	2956	10075	5490	8298	10676	5051	928	7949	5937	4999	1797	698	10293	1362	1272	5946	5004	5333	1135
K02867	ko:K02867 RP-L11, MRPL11, rplK; large subunit ribosomal protein L11	2942	2424	2566	1638	1679	6256	2717	3398	2956	10075	5490	8298	10676	5051	928	7949	5937	4999	1797	698	10293	1362	1272	5946	5004	5333	1135
K02874	ko:K02874 RP-L14, MRPL14, rplN; large subunit ribosomal protein L14	2942	2424	2566	1638	1679	6256	2717	3398	2956	10075	5490	8298	10676	5051	928	7949	5937	4999	1797	698	10293	1362	1272	5946	5004	5333	1135
K02876	ko:K02876 RP-L15, MRPL15, rplO; large subunit ribosomal protein L15	2942	2424	2566	1638	1679	6256	2717	3398	2956	10075	5490	8298	10676	5051	928	7949	5937	4999	1797	698	10293	1362	1272	5946	5004	5333	1135
K02877	ko:K02877 RP-L15e, RPL15; large subunit ribosomal protein L15e	2942	2424	2566	1638	1679	6256	2717	3398	2956	10075	5490	8298	10676	5051	928	7949	5937	4999	1797	698	10293	1362	1272	5946	5004	5333	1135
K02881	ko:K02881 RP-L18, MRPL18, rplR; large subunit ribosomal protein L18	2942	2424	2566	1638	1679	6256	2717	3398	2956	10075	5490	8298	10676	5051	928	7949	5937	4999	1797	698	10293	1362	1272	5946	5004	5333	1135
K02883	ko:K02883 RP-L18e, RPL18; large subunit ribosomal protein L18e	2942	2424	2565	1637	1678	6255	2713	3398	2953	10075	5490	8297	10676	5050	925	7949	5935	4999	1797	696	10293	1360	1271	5946	5004	5332	1135
K02885	ko:K02885 RP-L19e, RPL19; large subunit ribosomal protein L19e	2942	2424	2566	1638	1679	6256	2717	3398	2956	10075	5490	8298	10676	5051	928	7949	5937	4999	1797	698	10293	1362	1272	5946	5004	5333	1135
K02886	ko:K02886 RP-L2, MRPL2, rplB; large subunit ribosomal protein L2	2942	2424	2566	1638	1679	6256	2717	3398	2956	10075	5490	8298	10676	5051	928	7949	5937	4999	1797	698	10293	1362	1272	5946	5004	5333	1135
K02889	ko:K02889 RP-L21e, RPL21; large subunit ribosomal protein L21e	2942	2424	2566	1638	1679	6256	2717	3398	2956	10075	5490	8298	10676	5051	928	7949	5937	4999	1797	698	10293	1362	1272	5946	5004	5333	1135
K02890	ko:K02890 RP-L22, MRPL22, rplV; large subunit ribosomal protein L22	2942	2424	2566	1638	1679	6256	2717	3398	2956	10075	5490	8298	10676	5051	928	7949	5937	4999	1797	698	10293	1362	1272	5946	5004	5333	1135
K02892	ko:K02892 RP-L23, MRPL23, rplW; large subunit ribosomal protein L23	2942	2424	2566	1638	1679	6256	2717	3398	2956	10075	5490	8298	10676	5051	928	7949	5937	4999	1797	698	10293	1362	1272	5946	5004	5333	1135
K02895	ko:K02895 RP-L24, MRPL24, rplX; large subunit ribosomal protein L24	2942	2424	2566	1638	1679	6256	2717	3398	2956	10075	5490	8298	10676	5051	928	7949	5937	4999	1797	698	10293	1362	1272	5946	5004	5333	1135
K02896	ko:K02896 RP-L24e, RPL24; large subunit ribosomal protein L24e	2942	2424	2566	1638	1679	6256	2717	3398	2956	10075	5489	8298	10675	5051	928	7949	5937	4999	1793	698	10293	1362	1271	5944	5004	5332	1135
K02904	ko:K02904 RP-L29, rpmC; large subunit ribosomal protein L29	2942	2424	2566	1638	1679	6256	2717	3398	2956	10075	5490	8298	10676	5051	928	7949	5937	4999	1797	698	10293	1362	1272	5946	5004	5333	1135
K02906	ko:K02906 RP-L3, MRPL3, rplC; large subunit ribosomal protein L3	2942	2424	2566	1638	1679	6256	2717	3398	2956	10075	5490	8298	10676	5051	928	7949	5937	4999	1797	698	10293	1362	1272	5946	5004	5333	1135
K02907	ko:K02907 RP-L30, MRPL30, rpmD; large subunit ribosomal protein L30	2942	2424	2566	1638	1679	6256	2717	3398	2956	10075	5490	8298	10676	5051	928	7949	5937	4999	1797	698	10293	1362	1272	5946	5004	5333	1135
K02910	ko:K02910 RP-L31e, RPL31; large subunit ribosomal protein L31e	2942	2424	2566	1638	1679	6256	2717	3398	2956	10075	5490	8298	10676	5051	928	7949	5937	4999	1797	698	10293	1362	1272	5946	5004	5333	1135
K02912	ko:K02912 RP-L32e, RPL32; large subunit ribosomal protein L32e	2942	2424	2566	1638	1679	6256	2717	3398	2956	10075	5490	8298	10676	5051	928	7949	5937	4999	1797	698	10293	1362	1272	5946	5004	5333	1135
K02921	ko:K02921 RP-L37Ae, RPL37A; large subunit ribosomal protein L37Ae	2942	2424	2566	1638	1679	6256	2717	3398	2956	10075	5490	8298	10676	5051	928	7949	5937	4999	1797	698	10293	1362	1272	5946	5004	5333	1135
K02922	ko:K02922 RP-L37e, RPL37; large subunit ribosomal protein L37e	2942	2424	2566	1638	1679	6256	2717	3398	2956	10075	5489	8298	10675	5051	928	7949	5937	4999	1793	698	10293	1362	1271	5944	5004	5332	1135
K02929	ko:K02929 RP-L44e, RPL44; large subunit ribosomal protein L44e	2942	2424	2566	1638	1679	6256	2717	3398	2956	10075	5490	8298	10676	5051	928	7949	5937	4999	1797	698	10293	1362	1272	5946	5004	5333	1135
K02930	ko:K02930 RP-L4e, RPL4; large subunit ribosomal protein L4e	2942	2424	2566	1638	1679	6256	2717	3398	2956	10075	5490	8298	10676	5051	928	7949	5937	4999	1797	698	10293	1362	1272	5946	5004	5333	1135
K02931	ko:K02931 RP-L5, MRPL5, rplE; large subunit ribosomal protein L5	2942	2424	2566	1638	1679	6256	2717	3398	2956	10075	5490	8298	10676	5051	928	7949	5937	4999	1797	698	10293	1362	1272	5946	5004	5333	1135
K02933	ko:K02933 RP-L6, MRPL6, rplF; large subunit ribosomal protein L6	2942	2424	2566	1638	1679	6256	2717	3398	2956	10075	5490	8298	10676	5051	928	7949	5937	4999	1797	698	10293	1362	1272	5946	5004	5333	1135
K02936	ko:K02936 RP-L7Ae, RPL7A; large subunit ribosomal protein L7Ae	2942	2424	2566	1638	1679	6256	2717	3398	2956	10075	5490	8298	10676	5051	928	7949	5937	4999	1797	698	10293	1362	1272	5946	5004	5333	1135
K02944	ko:K02944 RP-LX, rplX; large subunit ribosomal protein LX	2942	1733	2564	1621	1654	6255	2711	3398	2952	10074	5490	8296	10675	5049	924	7948	5934	4998	1773	695	10292	1350	1271	5946	5002	5331	1135
K02946	ko:K02946 RP-S10, MRPS10, rpsJ; small subunit ribosomal protein S10	2942	2424	2566	1638	1679	6256	2717	3398	2956	10075	5490	8298	10676	5051	928	7949	5937	4999	1797	698	10293	1362	1272	5946	5004	5333	1135
K02948	ko:K02948 RP-S11, MRPS11, rpsK; small subunit ribosomal protein S11	2942	2424	2566	1638	1679	6256	2717	3398	2956	10075	5490	8298	10676	5051	928	7949	5937	4999	1797	698	10293	1362	1272	5946	5004	5333	1135
K02950	ko:K02950 RP-S12, MRPS12, rpsL; small subunit ribosomal protein S12	2942	2424	2566	1638	1679	6256	2717	3398	2956	10075	5490	8298	10676	5051	928	7949	5937	4999	1797	698	10293	1362	1272	5946	5004	5333	1135
K02952	ko:K02952 RP-S13, rpsM; small subunit ribosomal protein S13	2942	2424	2566	1638	1679	6256	2717	3398	2956	10075	5490	8298	10676	5051	928	7949	5937	4999	1797	698	10293	1362	1272	5946	5004	5333	1135
K02954	ko:K02954 RP-S14, MRPS14, rpsN; small subunit ribosomal protein S14	2942	2424	2566	1638	1679	6256	2717	3398	2956	10075	5490	8298	10676	5051	928	7949	5937	4999	1797	698	10293	1362	1272	5946	5004	5333	1135
K02956	ko:K02956 RP-S15, MRPS15, rpsO; small subunit ribosomal protein S15	2942	2424	2566	1638	1679	6256	2717	3398	2956	10075	5490	8298	10676	5051	928	7949	5937	4999	1797	698	10293	1362	1272	5946	5004	5333	1135
K02961	ko:K02961 RP-S17, MRPS17, rpsQ; small subunit ribosomal protein S17	2942	2424	2566	1638	1679	6256	2717	3398	2956	10075	5490	8298	10676	5051	928	7949	5937	4999	1797	698	10293	1362	1272	5946	5004	5333	1135
K02962	ko:K02962 RP-S17e, RPS17; small subunit ribosomal protein S17e	2942	2424	2566	1638	1679	6257	2717	3398	2957	10075	5490	8298	10676	5051	929	7949	5937	4999	1799	698	10293	1362	1272	5946	5004	5333	1135
K02965	ko:K02965 RP-S19, rpsS; small subunit ribosomal protein S19	2942	2424	2566	1638	1679	6256	2717	3398	2956	10075	5490	8298	10676	5051	928	7949	5937	4999	1797	698	10293	1362	1272	5946	5004	5333	1135
K02966	ko:K02966 RP-S19e, RPS19; small subunit ribosomal protein S19e	2942	2424	2566	1638	1679	6256	2717	3398	2956	10075	5490	8298	10676	5051	928	7949	5937	4999	1797	698	10293	1362	1272	5946	5004	5333	1135
K02967	ko:K02967 RP-S2, MRPS2, rpsB; small subunit ribosomal protein S2	2942	2424	2566	1638	1679	6256	2717	3398	2956	10075	5490	8298	10676	5051	928	7949	5937	4999	1797	698	10293	1362	1272	5946	5004	5333	1135
K02977	ko:K02977 RP-S27Ae, RPS27A; small subunit ribosomal protein S27Ae	2942	2424	2566	1638	1679	6256	2717	3398	2956	10075	5490	8298	10676	5051	928	7949	5937	4999	1797	698	10293	1362	1272	5946	5004	5333	1135
K02978	ko:K02978 RP-S27e, RPS27; small subunit ribosomal protein S27e	2942	2424	2566	1638	1679	6256	2717	3398	2956	10075	5490	8298	10676	5051	928	7949	5937	4999	1797	698	10293	1362	1272	5946	5004	5333	1135
K02979	ko:K02979 RP-S28e, RPS28; small subunit ribosomal protein S28e	2942	2424	2566	1638	1679	6256	2717	3398	2956	10075	5490	8298	10676	5051	928	7949	5937	4999	1797	698	10293	1362	1272	5946	5004	5333	1135
K02982	ko:K02982 RP-S3, rpsC; small subunit ribosomal protein S3	2942	2424	2565	1637	1678	6255	2713	3398	2953	10075	5490	8297	10676	5050	925	7949	5935	4999	1797	696	10293	1360	1271	5946	5004	5332	1135
K02984	ko:K02984 RP-S3Ae, RPS3A; small subunit ribosomal protein S3Ae	2942	2424	2566	1638	1679	6256	2717	3398	2956	10075	5490	8298	10676	5051	928	7949	5937	4999	1797	698	10293	1362	1272	5946	5004	5333	1135
K02986	ko:K02986 RP-S4, rpsD; small subunit ribosomal protein S4	2942	2424	2566	1638	1679	6256	2717	3398	2956	10075	5490	8298	10676	5051	928	7949	5937	4999	1797	698	10293	1362	1272	5946	5004	5333	1135
K02987	ko:K02987 RP-S4e, RPS4; small subunit ribosomal protein S4e	2942	2424	2566	1638	1679	6256	2717	3398	2956	10075	5490	8298	10676	5051	928	7949	5937	4999	1797	698	10293	1362	1272	5946	5004	5333	1135
K02988	ko:K02988 RP-S5, MRPS5, rpsE; small subunit ribosomal protein S5	2942	2424	2566	1638	1679	6256	2717	3398	2956	10075	5490	8298	10676	5051	928	7949	5937	4999	1797	698	10293	1362	1272	5946	5004	5333	1135
K02991	ko:K02991 RP-S6e, RPS6; small subunit ribosomal protein S6e	2942	2424	2566	1638	1679	6256	2717	3398	2956	10075	5490	8298	10676	5051	928	7949	5937	4999	1797	698	10293	1362	1272	5946	5004	5333	1135
K02992	ko:K02992 RP-S7, MRPS7, rpsG; small subunit ribosomal protein S7	2942	2424	2566	1638	1679	6256	2717	3398	2956	10075	5490	8298	10676	5051	928	7949	5937	4999	1797	698	10293	1362	1272	5946	5004	5333	1135
K02994	ko:K02994 RP-S8, rpsH; small subunit ribosomal protein S8	2942	2424	2566	1638	1679	6256	2717	3398	2956	10075	5490	8298	10676	5051	928	7949	5937	4999	1797	698	10293	1362	1272	5946	5004	5333	1135
K02995	ko:K02995 RP-S8e, RPS8; small subunit ribosomal protein S8e	2942	2424	2566	1638	1679	6256	2717	3398	2956	10075	5490	8298	10676	5051	928	7949	5937	4999	1797	698	10293	1362	1272	5946	5004	5333	1135
K02996	ko:K02996 RP-S9, MRPS9, rpsI; small subunit ribosomal protein S9	2942	2680	2566	1638	1679	6257	2717	3398	2956	10084	5494	8324	10683	5054	933	7960	5946	4999	1836	698	10294	1362	1273	5952	5004	5347	1136
K03042	ko:K03042 rpoA2; DNA-directed RNA polymerase subunit A" [EC:2.7.7.6]	2942	2424	2566	1638	1679	6256	2717	3398	2956	10075	5490	8298	10676	5051	928	7949	5937	4999	1797	698	10293	1362	1272	5946	5004	5333	1135
K03045	ko:K03045 rpoB2; DNA-directed RNA polymerase subunit B" [EC:2.7.7.6]	2942	2424	2566	1638	1679	6256	2717	3398	2956	10075	5490	8298	10676	5051	928	7949	5937	4999	1797	698	10293	1362	1272	5946	5004	5333	1135
K03047	ko:K03047 rpoD; DNA-directed RNA polymerase subunit D [EC:2.7.7.6]	2942	2424	2566	1638	1679	6256	2717	3398	2956	10075	5490	8298	10676	5051	928	7949	5937	4999	1797	698	10293	1362	1272	5946	5004	5333	1135
K03049	ko:K03049 rpoE1; DNA-directed RNA polymerase subunit E' [EC:2.7.7.6]	2942	2424	2566	1638	1679	6256	2717	3398	2956	10075	5490	8298	10676	5051	928	7949	5937	4999	1797	698	10293	1362	1272	5946	5004	5333	1135
K03050	ko:K03050 rpoE2; DNA-directed RNA polymerase subunit E" [EC:2.7.7.6]	2942	2425	2568	1638	1680	6257	2720	3399	2959	10075	5490	8298	10676	5052	931	7949	5939	5000	1797	699	10293	1365	1272	5946	5004	5333	1135
K03051	ko:K03051 rpoF; DNA-directed RNA polymerase subunit F [EC:2.7.7.6]	2942	2424	2566	1638	1679	6256	2717	3398	2956	10075	5490	8298	10676	5051	928	7949	5937	4999	1797	698	10293	1362	1272	5946	5004	5333	1135
K03053	ko:K03053 rpoH; DNA-directed RNA polymerase subunit H [EC:2.7.7.6]	2942	2424	2566	1638	1679	6256	2717	3398	2956	10075	5490	8298	10676	5051	928	7949	5937	4999	1797	698	10293	1362	1272	5946	5004	5333	1135
K03055	ko:K03055 rpoK; DNA-directed RNA polymerase subunit K [EC:2.7.7.6]	2942	2424	2566	1638	1679	6256	2717	3398	2956	10075	5490	8298	10676	5051	928	7949	5937	4999	1797	698	10293	1362	1272	5946	5004	5333	1135
K03056	ko:K03056 rpoL; DNA-directed RNA polymerase subunit L [EC:2.7.7.6]	2942	2424	2566	1638	1679	6256	2717	3398	2956	10075	5490	8298	10676	5051	928	7949	5937	4999	1797	698	10293	1362	1272	5946	5004	5333	1135
K03058	ko:K03058 rpoN; DNA-directed RNA polymerase subunit N [EC:2.7.7.6]	2942	2424	2566	1638	1679	6256	2717	3398	2956	10075	5490	8298	10676	5051	928	7949	5937	4999	1797	698	10293	1362	1272	5946	5004	5333	1135
K03076	ko:K03076 secY; preprotein translocase subunit SecY	2942	2424	2566	1638	1679	6256	2717	3398	2956	10075	5490	8298	10676	5051	928	7949	5937	4999	1797	698	10293	1362	1272	5946	5004	5333	1135
K03106	ko:K03106 SRP54, ffh; signal recognition particle subunit SRP54 [EC:3.6.5.4]	2942	2424	2566	1638	1679	6256	2717	3398	2956	10075	5490	8298	10676	5051	928	7949	5937	4999	1797	698	10293	1362	1272	5946	5004	5333	1135
K03110	ko:K03110 ftsY; fused signal recognition particle receptor	2942	2424	2566	1638	1679	6256	2717	3398	2956	10075	5490	8298	10676	5051	928	7949	5937	4999	1797	698	10293	1362	1272	5946	5004	5333	1135
K03113	ko:K03113 EIF1, SUI1; translation initiation factor 1	2942	2424	2553	1556	1595	6240	2692	3367	2937	10075	5475	8298	10676	5052	932	7949	5939	4979	1798	700	10293	1371	1272	5943	4992	5332	1135
K03166	ko:K03166 top6A; DNA topoisomerase VI subunit A [EC:5.6.2.2]	2942	1734	2566	1622	1656	6256	2715	3398	2956	10075	5490	8298	10676	5051	928	7949	5937	4999	1775	697	10293	1362	1272	5946	5004	5332	1135
K03167	ko:K03167 top6B; DNA topoisomerase VI subunit B [EC:5.6.2.2]	2942	1733	2565	1621	1655	6255	2711	3398	2953	10075	5490	8297	10676	5050	925	7949	5935	4999	1775	695	10293	1360	1271	5946	5004	5331	1135
K03168	ko:K03168 topA; DNA topoisomerase I [EC:5.6.2.1]	2942	2425	2571	1638	1681	6261	2724	3405	2964	10075	5494	8322	10678	5072	932	7949	5962	5001	1928	700	10294	1378	1280	5949	5005	5338	1138
K03177	ko:K03177 truB, PUS4, TRUB1; tRNA pseudouridine55 synthase [EC:5.4.99.25]	2942	2424	2566	1638	1679	6256	2717	3398	2956	10075	5490	8298	10676	5051	928	7949	5937	4999	1797	698	10293	1362	1272	5946	5004	5333	1135
K03186	ko:K03186 ubiX, bsdB, PAD1; flavin prenyltransferase [EC:2.5.1.129]	2942	2423	2544	1555	1614	6239	2694	3366	2924	10038	5446	8248	10630	5019	924	7905	5902	4973	1670	694	10251	1345	1268	5920	4980	5332	1135
K03232	ko:K03232 EEF1B; elongation factor 1-beta	2942	2424	2566	1638	1679	6256	2717	3398	2956	10075	5490	8298	10676	5051	928	7949	5937	4999	1797	698	10293	1362	1272	5946	5004	5333	1135
K03234	ko:K03234 EEF2; elongation factor 2	2942	2424	2566	1638	1679	6256	2717	3398	2956	10075	5490	8298	10676	5051	928	7949	5937	4999	1797	698	10293	1362	1272	5946	5004	5333	1135
K03237	ko:K03237 EIF2S1; translation initiation factor 2 subunit 1	2942	2424	2566	1638	1679	6256	2717	3398	2956	10075	5490	8298	10676	5051	928	7949	5937	4999	1797	698	10293	1362	1272	5946	5004	5333	1135
K03238	ko:K03238 EIF2S2; translation initiation factor 2 subunit 2	2942	2424	2566	1638	1679	6256	2717	3398	2956	10075	5490	8298	10676	5051	928	7949	5937	4999	1921	698	10293	1362	1273	5946	5004	5333	1135
K03242	ko:K03242 EIF2S3; translation initiation factor 2 subunit 3	2942	2424	2566	1638	1679	6256	2717	3398	2956	10075	5490	8298	10676	5051	928	7949	5937	4999	1797	698	10293	1362	1272	5946	5004	5333	1135
K03263	ko:K03263 EIF5A; translation initiation factor 5A	2942	2424	2566	1638	1679	6256	2717	3398	2956	10075	5490	8298	10676	5051	928	7949	5937	4999	1797	698	10293	1362	1272	5946	5004	5333	1135
K03264	ko:K03264 EIF6; translation initiation factor 6	2942	2424	2566	1638	1679	6256	2717	3398	2956	10075	5490	8298	10676	5051	928	7949	5937	4999	1797	698	10293	1362	1272	5946	5004	5333	1135
K03265	ko:K03265 ETF1, ERF1; peptide chain release factor subunit 1	2942	2424	2566	1638	1679	6257	2717	3398	2957	10075	5490	8298	10676	5051	929	7949	5937	4999	1799	698	10293	1372	1272	5946	5004	5333	1135
K03330	ko:K03330 gatE; glutamyl-tRNA(Gln) amidotransferase subunit E [EC:6.3.5.7]	2942	2424	2566	1638	1679	6256	2717	3398	2956	10075	5490	8298	10676	5051	928	7949	5937	4999	1797	698	10293	1362	1272	5946	5004	5333	1135
K03431	ko:K03431 glmM; phosphoglucosamine mutase [EC:5.4.2.10]	2942	1710	2652	2064	2172	6323	2749	3512	3019	10009	5500	8233	10600	5011	786	7874	5891	5054	1846	622	10219	1388	1234	5937	4986	5330	1122
K03432	ko:K03432 psmA, prcA; proteasome alpha subunit [EC:3.4.25.1]	2942	2424	2566	1638	1679	6257	2717	3398	2957	10075	5490	8298	10676	5051	929	7949	5937	4999	1923	698	10293	1372	1273	5946	5004	5333	1135
K03470	ko:K03470 rnhB; ribonuclease HII [EC:3.1.26.4]	2942	2424	2551	1556	1594	6238	2688	3366	2933	10075	5475	8298	10676	5051	928	7949	5937	4978	1796	698	10293	1358	1272	5943	4992	5332	1135
K03524	ko:K03524 birA; BirA family transcriptional regulator, biotin operon repressor / biotin---[acetyl-CoA-carboxylase] ligase [EC:6.3.4.15]	2942	1724	2513	1450	1504	6222	2641	3306	2886	10012	5421	8235	10603	5010	891	7874	5891	4942	1749	674	10226	1352	1263	5908	4960	5331	1131
K03627	ko:K03627 MBF1; putative transcription factor	2942	2424	2566	1638	1679	6256	2717	3398	2956	10075	5490	8298	10676	5051	928	7949	5937	4999	1797	698	10293	1362	1272	5946	5004	5333	1135
K03635	ko:K03635 MOCS2B, moaE; molybdopterin synthase catalytic subunit [EC:2.8.1.12]	2942	2422	2552	1556	1594	6238	2687	3366	2934	10074	5474	8296	10672	5051	927	7948	5936	4978	1796	698	10290	1358	1272	5944	4992	5332	1135
K03637	ko:K03637 moaC, CNX3; cyclic pyranopterin monophosphate synthase [EC:4.6.1.17]	2942	2424	2551	1556	1594	6238	2688	3366	2933	10075	5475	8298	10676	5051	928	7949	5937	4978	1796	698	10293	1358	1272	5943	4992	5332	1135
K03638	ko:K03638 moaB; molybdopterin adenylyltransferase [EC:2.7.7.75]	2942	2424	2566	1638	1679	6257	2717	3398	2957	10075	5490	8298	10676	5051	929	7949	5937	4999	1923	698	10293	1372	1273	5946	5004	5333	1135
K03639	ko:K03639 moaA, CNX2; GTP 3',8-cyclase [EC:4.1.99.22]	2942	2424	2566	1638	1679	6256	2717	3398	2956	10075	5490	8298	10676	5051	928	7949	5937	4999	1921	698	10293	1362	1273	5946	5004	5333	1135
K03787	ko:K03787 surE; 5'-nucleotidase [EC:3.1.3.5]	2942	1732	2571	1622	1655	6256	2722	3404	2959	10072	5488	8295	10671	5051	902	7948	5935	4999	1787	696	10290	1370	1273	5948	5003	5331	1136
K03885	ko:K03885 ndh; NADH dehydrogenase [EC:1.6.99.3]	2942	2415	2542	1547	1589	6239	2661	3346	2922	10070	5472	8294	10669	5052	862	7948	5936	4978	1892	669	10289	1369	1262	5939	4990	5331	1132
K04566	ko:K04566 lysK; lysyl-tRNA synthetase, class I [EC:6.1.1.6]	2942	2420	2543	1550	1591	6238	2669	3353	2924	10074	5475	8297	10675	5050	906	7948	5936	4978	1777	683	10292	1358	1266	5941	4991	5332	1133
K04758	ko:K04758 feoA; ferrous iron transport protein A	2942	2235	2533	1533	1565	6239	2657	3338	2912	10069	5474	8336	10664	5044	898	7941	5940	4968	1705	674	10270	1345	1267	5948	4984	5358	1133
K04794	ko:K04794 PTH2; peptidyl-tRNA hydrolase, PTH2 family [EC:3.1.1.29]	2942	2424	2566	1638	1679	6256	2717	3398	2956	10075	5490	8298	10676	5051	928	7949	5937	4999	1797	698	10293	1362	1272	5946	5004	5333	1135
K04795	ko:K04795 flpA; fibrillarin-like pre-rRNA processing protein	2942	2424	2566	1638	1679	6256	2717	3398	2956	10075	5490	8298	10676	5051	928	7949	5937	4999	1797	698	10293	1362	1272	5946	5004	5333	1135
K04798	ko:K04798 pfdB, PFDN6; prefoldin beta subunit	2942	2424	2566	1638	1679	6256	2717	3398	2956	10075	5490	8298	10676	5051	928	7949	5937	4999	1797	698	10293	1362	1272	5946	5004	5333	1135
K04799	ko:K04799 FEN1, RAD2; flap endonuclease-1 [EC:3.-.-.-]	2942	2424	2566	1638	1679	6256	2717	3398	2956	10075	5490	8298	10676	5051	928	7949	5937	4999	1797	698	10293	1362	1272	5946	5004	5333	1135
K04800	ko:K04800 rfcL; replication factor C large subunit	2942	2424	2566	1638	1679	6256	2717	3398	2956	10075	5490	8298	10676	5051	928	7949	5937	4999	1797	698	10293	1362	1272	5946	5004	5333	1135
K04801	ko:K04801 rfcS; replication factor C small subunit	2942	2430	2594	1725	1769	6279	2772	3450	2996	10076	5509	8323	10679	5073	954	7949	5962	5022	1948	715	10294	1382	1286	5954	5018	5339	1140
K06174	ko:K06174 ABCE1, Rli1; ATP-binding cassette, sub-family E, member 1	2942	2424	2566	1638	1679	6256	2717	3398	2956	10075	5490	8298	10676	5051	928	7949	5937	4999	1797	698	10293	1362	1272	5946	5004	5333	1135
K06865	ko:K06865 K06865; ATPase	2942	2424	2566	1638	1679	6256	2717	3398	2956	10075	5490	8298	10676	5051	928	7949	5937	4999	1797	698	10293	1362	1272	5946	5004	5333	1135
K06874	ko:K06874 K06874; zinc finger protein	2942	2424	2565	1637	1677	6255	2713	3398	2953	10075	5490	8297	10676	5049	924	7949	5935	4999	1670	696	10293	1350	1270	5946	5004	5332	1135
K06875	ko:K06875 PDCD5, TFAR19; programmed cell death protein 5	2942	2424	2566	1638	1679	6256	2717	3398	2956	10075	5490	8298	10676	5051	928	7949	5937	4999	1797	698	10293	1362	1272	5946	5004	5333	1135
K06885	ko:K06885 K06885; uncharacterized protein	2942	2424	2585	1698	1736	6266	2709	3409	2973	10075	5485	8298	10676	5052	930	7949	5938	5004	1798	700	10294	1374	1272	5946	5000	5333	1135
K06920	ko:K06920 queC; 7-cyano-7-deazaguanine synthase [EC:6.3.4.20]	2942	2420	2578	1716	1760	6273	2734	3423	2972	10072	5503	8295	10671	5051	879	7948	5935	5020	1789	682	10290	1364	1267	5949	5015	5333	1134
K06937	ko:K06937 K06937; 7,8-dihydro-6-hydroxymethylpterin dimethyltransferase [EC:2.1.1.-]	2942	2424	2562	1637	1676	6252	2710	3392	2949	10074	5488	8273	10674	5029	924	7949	5912	4998	1670	696	10292	1346	1265	5945	5003	5328	1132
K06942	ko:K06942 ychF; ribosome-binding ATPase	2942	2425	2568	1638	1680	6258	2721	3399	2960	10075	5490	8298	10676	5052	932	7949	5939	5000	1923	700	10293	1375	1274	5946	5004	5334	1135
K06943	ko:K06943 NOG1; nucleolar GTP-binding protein	2942	2424	2566	1638	1679	6256	2717	3398	2956	10075	5490	8298	10676	5051	928	7949	5937	4999	1797	698	10293	1362	1272	5946	5004	5333	1135
K06944	ko:K06944 K06944; uncharacterized protein	2942	2424	2551	1556	1594	6238	2688	3366	2933	10075	5475	8298	10676	5051	928	7949	5937	4978	1796	698	10293	1358	1272	5943	4992	5332	1135
K06950	ko:K06950 K06950; uncharacterized protein	2942	1724	2632	1932	2039	6297	2764	3494	3005	10013	5494	8236	10606	5010	861	7875	5892	5028	1876	659	10222	1394	1250	5938	4980	5333	1125
K06961	ko:K06961 KRR1; ribosomal RNA assembly protein	2942	2424	2566	1638	1679	6256	2717	3398	2956	10075	5490	8298	10676	5051	928	7949	5937	4999	1797	698	10293	1362	1272	5946	5004	5333	1135
K06981	ko:K06981 ipk; isopentenyl phosphate kinase [EC:2.7.4.26]	2942	2424	2551	1556	1594	6238	2688	3366	2933	10075	5475	8298	10676	5051	928	7949	5937	4978	1796	698	10293	1358	1272	5943	4992	5332	1135
K06990	ko:K06990 MEMO1; MEMO1 family protein	2942	2424	2565	1637	1677	6255	2713	3398	2953	10075	5490	8297	10676	5049	924	7949	5935	4999	1670	696	10293	1350	1270	5946	5004	5332	1135
K07033	ko:K07033 K07033; uncharacterized protein	2942	2430	2608	1784	1824	6283	2758	3455	3004	10077	5502	8301	10681	5052	952	7950	5940	5025	1816	715	10297	1370	1278	5951	5013	5334	1137
K07041	ko:K07041 K07041; uncharacterized protein	2942	2424	2566	1638	1679	6256	2717	3398	2956	10075	5490	8298	10676	5051	928	7949	5937	4999	1921	698	10293	1362	1273	5946	5004	5333	1135
K07060	ko:K07060 nob1; endoribonuclease Nob1 [EC:3.1.-.-]	2942	2422	2530	1474	1531	6222	2669	3334	2904	10038	5431	8249	10630	5021	927	7905	5904	4952	1796	696	10251	1354	1270	5917	4968	5332	1135
K07094	ko:K07094 pcrB; putative glycerol-1-phosphate prenyltransferase [EC:2.5.1.-]	2942	2425	2568	1638	1680	6258	2721	3399	2960	10075	5490	8298	10676	5052	932	7949	5939	5000	1923	700	10293	1375	1274	5946	5004	5334	1135
K07096	ko:K07096 K07096; uncharacterized protein	2942	1741	2581	1627	1636	6253	2725	3415	2976	10112	5520	8346	10722	5079	952	7993	5968	5004	1662	720	10335	1351	1282	5971	5016	5332	1137
K07158	ko:K07158 K07158; uncharacterized protein	2942	2679	2551	1556	1594	6239	2688	3366	2933	10084	5479	8324	10683	5054	933	7960	5946	4978	1835	698	10294	1358	1273	5949	4992	5346	1136
K07174	ko:K07174 : No such data.	2942	2424	2565	1637	1677	6255	2713	3398	2953	10075	5490	8297	10676	5049	924	7949	5935	4999	1670	696	10293	1350	1270	5946	5004	5332	1135
K07178	ko:K07178 RIOK1; RIO kinase 1 [EC:2.7.11.1]	2942	2424	2566	1638	1679	6256	2717	3398	2956	10075	5490	8298	10676	5051	928	7949	5937	4999	1797	698	10293	1362	1272	5946	5004	5333	1135
K07398	ko:K07398 K07398; conserved protein with predicted RNA binding PUA domain	2942	2424	2566	1638	1679	6256	2717	3398	2956	10075	5490	8298	10676	5051	928	7949	5937	4999	1797	698	10293	1362	1272	5946	5004	5333	1135
K07446	ko:K07446 trm-G10; tRNA (guanine10-N2)-dimethyltransferase [EC:2.1.1.213]	2942	2420	2543	1550	1591	6238	2669	3353	2924	10075	5475	8298	10676	5051	906	7949	5937	4978	1777	683	10293	1358	1266	5941	4992	5332	1133
K07558	ko:K07558 K07558, cca; tRNA nucleotidyltransferase (CCA-adding enzyme) [EC:2.7.7.72]	2942	2424	2551	1556	1594	6238	2688	3366	2933	10075	5475	8298	10676	5051	928	7949	5937	4978	1796	698	10293	1358	1272	5943	4992	5332	1135
K07561	ko:K07561 DPH1, dph2; 2-(3-amino-3-carboxypropyl)histidine synthase [EC:2.5.1.108]	2942	2424	2566	1638	1679	6256	2717	3398	2956	10075	5490	8298	10676	5051	928	7949	5937	4999	1797	698	10293	1362	1272	5946	5004	5333	1135
K07562	ko:K07562 NMD3; nonsense-mediated mRNA decay protein 3	2942	2436	2570	1564	1599	6238	2720	3399	2959	10103	5488	8315	10708	5062	969	7981	5952	4988	1817	727	10321	1360	1283	5952	5001	5334	1139
K07563	ko:K07563 : No such data.	2942	2424	2566	1638	1679	6256	2717	3398	2956	10075	5490	8298	10676	5051	928	7949	5937	4999	1797	698	10293	1362	1272	5946	5004	5333	1135
K07566	ko:K07566 tsaC, rimN, SUA5; L-threonylcarbamoyladenylate synthase [EC:2.7.7.87]	2942	2424	2566	1638	1679	6256	2717	3398	2956	10075	5490	8298	10676	5051	928	7949	5937	4999	1797	698	10293	1362	1272	5946	5004	5333	1135
K07572	ko:K07572 K07572; putative nucleotide binding protein	2942	2424	2566	1638	1679	6256	2717	3398	2956	10075	5490	8298	10676	5051	928	7949	5937	4999	1797	698	10293	1362	1272	5946	5004	5333	1135
K07575	ko:K07575 K07575; PUA domain protein	2942	2424	2566	1638	1679	6256	2717	3398	2956	10075	5490	8298	10676	5051	928	7949	5937	4999	1797	698	10293	1362	1272	5946	5004	5333	1135
K07579	ko:K07579 K07579; putative methylase	2942	2424	2566	1638	1679	6256	2717	3398	2956	10075	5490	8298	10676	5051	928	7949	5937	4999	1797	698	10293	1362	1272	5946	5004	5333	1135
K07580	ko:K07580 K07580; Zn-ribbon RNA-binding protein	2942	2424	2566	1638	1679	6256	2717	3398	2956	10075	5490	8298	10676	5051	928	7949	5937	4999	1797	698	10293	1362	1272	5946	5004	5333	1135
K07581	ko:K07581 K07581; RNA-binding protein	2942	1738	2574	1626	1659	6256	2734	3411	2965	10074	5490	8297	10675	5050	950	7948	5936	4999	1794	712	10292	1362	1278	5948	5003	5332	1137
K07582	ko:K07582 : No such data.	2942	2424	2566	1638	1679	6256	2717	3398	2956	10075	5490	8298	10676	5051	928	7949	5937	4999	1797	698	10293	1362	1272	5946	5004	5333	1135
K08681	ko:K08681 pdxT, pdx2; 5'-phosphate synthase pdxT subunit [EC:4.3.3.6]	2942	2424	2566	1638	1679	6256	2716	3397	2956	10073	5488	8295	10671	5051	927	7948	5935	4999	1797	698	10290	1362	1272	5946	5003	5333	1135
K09141	ko:K09141 K09141; uncharacterized protein	2942	2424	2566	1638	1679	6256	2717	3398	2956	10075	5490	8298	10676	5050	928	7949	5937	4999	1672	698	10293	1362	1270	5946	5004	5332	1135
K09482	ko:K09482 gatD; glutamyl-tRNA(Gln) amidotransferase subunit D [EC:6.3.5.7]	2942	2424	2566	1638	1679	6256	2717	3398	2956	10075	5490	8298	10676	5051	928	7949	5937	4999	1797	698	10293	1362	1272	5946	5004	5333	1135
K09903	ko:K09903 pyrH; uridylate kinase [EC:2.7.4.22]	2942	2424	2566	1638	1679	6256	2717	3398	2956	10075	5490	8298	10676	5051	928	7949	5937	4999	1797	698	10293	1362	1272	5946	5004	5333	1135
K10747	ko:K10747 LIG1; DNA ligase 1 [EC:6.5.1.1 6.5.1.6 6.5.1.7]	2942	2424	2566	1638	1679	6256	2717	3398	2956	10075	5491	8298	10676	5051	928	7949	5937	4999	1801	698	10293	1362	1273	5948	5004	5334	1135
K00013	ko:K00013 hisD; histidinol dehydrogenase [EC:1.1.1.23]	2941	1714	2520	1524	1584	6222	2651	3325	2886	10009	5432	8232	10598	5010	806	7873	5889	4945	1740	633	10214	1354	1239	5911	4971	5327	1123
K00014	ko:K00014 aroE; shikimate dehydrogenase [EC:1.1.1.25]	2941	2410	2516	1482	1529	6212	2658	3329	2886	10072	5476	8295	10671	5050	821	7948	5934	4955	1770	640	10280	1354	1242	5941	4995	5327	1125
K00082	ko:K00082 ribD2; 5-amino-6-(5-phosphoribosylamino)uracil reductase [EC:1.1.1.193]	2941	1726	2390	908	913	6125	2542	3134	2761	10038	5366	8272	10630	5040	878	7904	5925	4844	1766	675	10248	1321	1270	5890	4954	5330	1136
K00133	ko:K00133 asd; aspartate-semialdehyde dehydrogenase [EC:1.2.1.11]	2941	2410	2550	1624	1671	6238	2679	3372	2924	10072	5486	8295	10671	5051	821	7948	5935	4981	1768	642	10281	1360	1242	5944	5003	5328	1125
K00766	ko:K00766 trpD; anthranilate phosphoribosyltransferase [EC:2.4.2.18]	2941	2409	2500	1401	1469	6200	2646	3304	2865	10035	5435	8270	10626	5041	824	7904	5926	4931	1897	640	10239	1364	1247	5916	4972	5331	1128
K00800	ko:K00800 aroA; 3-phosphoshikimate 1-carboxyvinyltransferase [EC:2.5.1.19]	2941	2412	2510	1402	1445	6193	2636	3312	2871	10098	5471	8309	10698	5061	834	7979	5947	4944	1773	646	10305	1350	1243	5945	4991	5326	1127
K00891	ko:K00891 E2.7.1.71, aroK, aroL; shikimate kinase [EC:2.7.1.71]	2941	2410	2516	1482	1529	6211	2658	3330	2886	10073	5478	8296	10672	5050	820	7948	5934	4956	1772	640	10280	1354	1243	5944	4996	5328	1125
K00980	ko:K00980 tagD; glycerol-3-phosphate cytidylyltransferase [EC:2.7.7.39]	2941	2400	2497	1454	1519	6204	2605	3280	2854	10009	5417	8232	10598	5010	784	7873	5889	4924	1742	619	10214	1350	1233	5906	4959	5327	1121
K01588	ko:K01588 purE; 5-(carboxyamino)imidazole ribonucleotide mutase [EC:5.4.99.18]	2941	2404	2520	1540	1607	6222	2653	3325	2886	10009	5432	8232	10598	5010	806	7873	5889	4945	1762	634	10214	1354	1239	5911	4971	5328	1123
K01609	ko:K01609 trpC; indole-3-glycerol phosphate synthase [EC:4.1.1.48]	2941	2408	2495	1400	1466	6195	2639	3297	2856	10035	5432	8246	10625	5020	819	7904	5901	4929	1768	638	10238	1348	1240	5915	4971	5327	1125
K01658	ko:K01658 trpG; anthranilate synthase component II [EC:4.1.3.27]	2941	2409	2497	1401	1468	6197	2643	3298	2861	10035	5432	8246	10625	5021	824	7904	5903	4930	1896	640	10238	1371	1242	5915	4972	5328	1125
K01687	ko:K01687 ilvD; dihydroxy-acid dehydratase [EC:4.2.1.9]	2941	1718	2516	1466	1506	6211	2656	3329	2885	10072	5476	8295	10671	5050	820	7948	5934	4955	1746	639	10280	1354	1242	5941	4995	5326	1125
K01695	ko:K01695 trpA; tryptophan synthase alpha chain [EC:4.2.1.20]	2941	2408	2495	1400	1466	6195	2639	3297	2856	10035	5432	8246	10625	5020	819	7904	5901	4929	1768	638	10238	1348	1240	5915	4971	5327	1125
K01696	ko:K01696 trpB; tryptophan synthase beta chain [EC:4.2.1.20]	2941	2409	2497	1401	1467	6197	2643	3298	2860	10035	5432	8246	10625	5021	823	7904	5903	4930	1894	640	10238	1361	1242	5915	4972	5328	1125
K01698	ko:K01698 hemB, ALAD; porphobilinogen synthase [EC:4.2.1.24]	2941	2416	2388	924	936	6121	2540	3128	2757	10036	5362	8246	10624	5020	877	7903	5900	4844	1788	676	10244	1316	1265	5890	4953	5328	1133
K01737	ko:K01737 queD, ptpS, PTS; 6-pyruvoyltetrahydropterin/6-carboxytetrahydropterin synthase [EC:4.2.3.12 4.1.2.50]	2941	1718	2541	1586	1642	6231	2649	3341	2910	10011	5430	8235	10603	5011	812	7874	5892	4950	1735	643	10218	1356	1243	5911	4968	5329	1123
K01749	ko:K01749 hemC, HMBS; hydroxymethylbilane synthase [EC:2.5.1.61]	2941	2416	2387	924	936	6121	2540	3127	2756	10035	5361	8245	10623	5020	877	7903	5900	4843	1788	676	10243	1316	1265	5889	4952	5328	1133
K01755	ko:K01755 argH, ASL; argininosuccinate lyase [EC:4.3.2.1]	2941	2414	2517	1486	1532	6211	2675	3331	2893	10046	5467	8281	10644	5039	832	7917	5921	4945	1777	657	10255	1352	1251	5936	4987	5329	1125
K01756	ko:K01756 purB, ADSL; adenylosuccinate lyase [EC:4.3.2.2]	2941	2406	2541	1622	1670	6238	2673	3358	2915	10048	5478	8284	10649	5040	808	7918	5924	4971	1762	636	10259	1360	1241	5937	4996	5328	1123
K01791	ko:K01791 wecB; UDP-N-acetylglucosamine 2-epimerase (non-hydrolysing) [EC:5.1.3.14]	2941	1708	2497	1438	1496	6204	2603	3280	2854	10009	5417	8232	10598	5011	784	7873	5889	4924	2094	618	10214	1350	1237	5906	4959	5327	1121
K01817	ko:K01817 trpF; phosphoribosylanthranilate isomerase [EC:5.3.1.24]	2941	2408	2496	1400	1466	6195	2639	3298	2857	10036	5432	8246	10626	5020	819	7904	5902	4930	1768	638	10238	1348	1240	5916	4972	5327	1125
K01845	ko:K01845 hemL; glutamate-1-semialdehyde 2,1-aminomutase [EC:5.4.3.8]	2941	2423	2434	1091	1087	6157	2599	3207	2822	10098	5430	8308	10696	5062	897	7978	5948	4901	1799	686	10310	1339	1268	5925	4996	5329	1135
K01923	ko:K01923 purC; phosphoribosylaminoimidazole-succinocarboxamide synthase [EC:6.3.2.6]	2941	2404	2520	1540	1607	6222	2653	3325	2886	10009	5432	8232	10598	5010	806	7873	5889	4945	1762	634	10214	1354	1239	5911	4971	5328	1123
K01933	ko:K01933 purM; phosphoribosylformylglycinamidine cyclo-ligase [EC:6.3.3.1]	2941	2404	2519	1540	1606	6221	2649	3325	2883	10009	5432	8231	10598	5009	803	7873	5887	4945	1762	632	10214	1351	1238	5911	4970	5327	1123
K01939	ko:K01939 purA, ADSS; adenylosuccinate synthase [EC:6.3.4.4]	2941	2406	2541	1622	1670	6238	2673	3358	2915	10048	5478	8284	10649	5040	808	7918	5924	4971	1886	636	10259	1360	1242	5937	4996	5328	1123
K01945	ko:K01945 purD; phosphoribosylamine---glycine ligase [EC:6.3.4.13]	2941	2404	2520	1540	1607	6222	2653	3325	2886	10009	5432	8232	10598	5010	806	7873	5889	4945	1762	634	10214	1354	1239	5911	4971	5328	1123
K02227	ko:K02227 cbiB, cobD; adenosylcobinamide-phosphate synthase [EC:6.3.1.10]	2941	2408	2529	1542	1608	6222	2660	3340	2895	10035	5442	8246	10625	5021	820	7904	5902	4955	1768	640	10239	1354	1240	5918	4979	5328	1125
K02232	ko:K02232 cobQ, cbiP; adenosylcobyric acid synthase [EC:6.3.5.10]	2941	2400	2497	1454	1519	6204	2605	3280	2854	10009	5417	8232	10598	5010	784	7873	5889	4924	1742	619	10214	1350	1233	5906	4959	5327	1121
K02233	ko:K02233 E2.7.8.26, cobS, cobV; adenosylcobinamide-GDP ribazoletransferase [EC:2.7.8.26]	2941	2408	2514	1460	1523	6204	2631	3308	2872	10035	5427	8246	10625	5021	820	7904	5902	4934	1767	640	10239	1350	1240	5915	4967	5327	1125
K02303	ko:K02303 cobA; uroporphyrin-III C-methyltransferase [EC:2.1.1.107]	2941	2416	2387	924	936	6121	2540	3127	2756	10035	5361	8245	10623	5020	877	7903	5900	4843	1788	676	10243	1316	1265	5889	4952	5328	1133
K02501	ko:K02501 hisH; imidazole glycerol-phosphate synthase subunit HisH [EC:4.3.2.10]	2941	1714	2520	1524	1584	6222	2651	3326	2887	10010	5432	8232	10599	5010	806	7873	5890	4946	1740	633	10214	1354	1239	5912	4972	5327	1123
K02858	ko:K02858 ribB, RIB3; 3,4-dihydroxy 2-butanone 4-phosphate synthase [EC:4.1.99.12]	2941	1726	2539	1532	1589	6223	2683	3358	2913	10037	5445	8249	10630	5021	848	7905	5904	4955	1763	662	10242	1356	1250	5920	4980	5329	1127
K03072	ko:K03072 secD; preprotein translocase subunit SecD	2941	1708	2497	1438	1496	6204	2603	3280	2854	10009	5417	8232	10598	5010	784	7873	5889	4924	1720	618	10214	1350	1233	5906	4959	5326	1121
K03517	ko:K03517 nadA; quinolinate synthase [EC:2.5.1.72]	2941	1717	2521	1525	1584	6221	2652	3329	2892	10010	5434	8232	10599	5009	807	7873	5888	4945	1740	639	10214	1351	1243	5914	4972	5329	1123
K03752	ko:K03752 mobA; molybdenum cofactor guanylyltransferase [EC:2.7.7.77]	2941	1714	2526	1524	1562	6220	2642	3326	2892	10048	5463	8284	10649	5040	808	7918	5924	4950	1739	635	10259	1356	1241	5934	4984	5326	1123
K04517	ko:K04517 tyrA2; prephenate dehydrogenase [EC:1.3.1.12]	2941	1698	2495	1384	1443	6195	2637	3297	2856	10035	5432	8246	10625	5020	819	7904	5901	4929	1746	637	10238	1348	1216	5915	4971	5326	1112
K04518	ko:K04518 pheA2; prephenate dehydratase [EC:4.2.1.51]	2941	2404	2471	1316	1380	6177	2603	3250	2824	10009	5407	8232	10598	5009	805	7873	5888	4898	1761	632	10213	1344	1239	5905	4951	5326	1123
K06173	ko:K06173 truA, PUS1; tRNA pseudouridine38-40 synthase [EC:5.4.99.12]	2941	2404	2505	1458	1522	6204	2624	3293	2863	10009	5417	8232	10598	5010	806	7873	5889	4924	1761	634	10214	1350	1239	5908	4959	5327	1123
K07739	ko:K07739 ELP3, KAT9; elongator complex protein 3 [EC:2.3.1.48]	2941	2410	2544	1626	1674	6239	2684	3364	2922	10049	5478	8284	10649	5040	856	7918	5924	4971	1771	652	10259	1360	1246	5937	4996	5329	1124
K00215	ko:K00215 dapB; 4-hydroxy-tetrahydrodipicolinate reductase [EC:1.17.1.8]	2940	1708	2357	892	905	6104	2487	3081	2713	10011	5351	8234	10601	5009	784	7873	5889	4815	1721	614	10212	1316	1233	5878	4945	5323	1120
K00826	ko:K00826 E2.6.1.42, ilvE; branched-chain amino acid aminotransferase [EC:2.6.1.42]	2940	1708	2357	892	905	6105	2486	3080	2714	10009	5349	8231	10596	5009	784	7872	5887	4815	1847	614	10209	1324	1234	5878	4944	5323	1120
K01520	ko:K01520 dut, DUT; dUTP pyrophosphatase [EC:3.6.1.23]	2940	1700	2361	818	825	6086	2489	3081	2716	10036	5347	8247	10627	5019	824	7904	5902	4804	1741	643	10236	1312	1220	5884	4940	5324	1111
K01586	ko:K01586 lysA; diaminopimelate decarboxylase [EC:4.1.1.20]	2940	2398	2357	908	928	6104	2488	3080	2713	10009	5349	8231	10596	5009	783	7872	5887	4815	1743	615	10209	1314	1233	5878	4944	5324	1120
K01592	ko:K01592 TYDC; tyrosine decarboxylase [EC:4.1.1.25]	2940	1470	2523	1432	1488	5739	2649	3329	2893	10019	5405	7822	10614	4772	794	7908	5614	4188	1298	614	10242	1339	1170	5870	4960	5214	1054
K01959	ko:K01959 pycA; pyruvate carboxylase subunit A [EC:6.4.1.1]	2940	1442	2352	803	809	5637	2487	3069	2716	9967	5303	7793	10558	4748	794	7845	5584	4055	1166	613	10196	1296	1157	5825	4916	5211	1044
K02020	ko:K02020 modA; molybdate transport system substrate-binding protein	2940	1703	2363	822	827	6086	2495	3086	2720	10037	5346	8245	10624	5018	868	7903	5898	4804	1623	657	10234	1300	1223	5884	4940	5324	1112
K02119	ko:K02119 ATPVC, ntpC, atpC; V/A-type H+/Na+-transporting ATPase subunit C	2940	2144	2500	1438	1504	5738	2620	3288	2860	9966	5382	7792	10556	4750	713	7846	5587	4168	1303	579	10190	1335	1159	5856	4944	5212	1050
K02122	ko:K02122 ATPVF, ntpF, atpF; V/A-type H+/Na+-transporting ATPase subunit F	2940	2156	2534	1528	1594	5756	2680	3352	2909	9992	5408	7806	10583	4761	753	7876	5600	4199	1325	608	10214	1340	1170	5868	4964	5215	1054
K02201	ko:K02201 E2.7.7.3B; pantetheine-phosphate adenylyltransferase [EC:2.7.7.3]	2940	1892	2539	1605	1652	5788	2670	3354	2921	9992	5438	7814	10594	4777	742	7878	5610	4233	1272	598	10239	1345	1174	5880	4978	5201	1056
K02323	ko:K02323 polB; DNA polymerase II small subunit [EC:2.7.7.7]	2940	2140	2492	1434	1501	5738	2601	3275	2851	9964	5382	7791	10555	4750	691	7845	5586	4168	1284	564	10189	1335	1153	5854	4942	5212	1048
K02492	ko:K02492 hemA; glutamyl-tRNA reductase [EC:1.2.1.70]	2940	2414	2384	922	936	6104	2538	3125	2748	10035	5360	8245	10623	5020	845	7903	5900	4825	1783	659	10234	1316	1250	5889	4952	5326	1126
K02626	ko:K02626 pdaD; arginine decarboxylase [EC:4.1.1.19]	2940	2140	2492	1434	1501	5738	2601	3275	2851	9964	5382	7791	10555	4750	691	7845	5586	4168	1284	564	10189	1335	1153	5854	4942	5212	1048
K02683	ko:K02683 priS, pri1, priA; DNA primase small subunit [EC:2.7.7.102]	2940	2164	2546	1536	1576	5772	2684	3361	2930	10030	5440	7857	10633	4791	835	7921	5634	4222	1338	643	10268	1344	1192	5891	4976	5217	1062
K02869	ko:K02869 RP-L12, rpl12; large subunit ribosomal protein L12	2940	1908	2560	1616	1660	5788	2709	3393	2950	10021	5451	7831	10626	4787	827	7910	5624	4242	1300	641	10267	1346	1190	5889	4987	5204	1060
K02924	ko:K02924 RP-L39e, RPL39; large subunit ribosomal protein L39e	2940	2164	2561	1618	1661	5790	2713	3393	2953	10030	5455	7857	10633	4791	835	7921	5634	4243	1339	643	10268	1348	1192	5894	4988	5218	1062
K02927	ko:K02927 RP-L40e, RPL40; large subunit ribosomal protein L40e	2940	1474	2561	1602	1638	5790	2711	3393	2953	10030	5455	7857	10633	4791	835	7921	5634	4243	1317	642	10268	1348	1192	5894	4988	5217	1062
K03044	ko:K03044 rpoB1; DNA-directed RNA polymerase subunit B' [EC:2.7.7.6]	2940	1464	2534	1514	1548	5771	2663	3339	2914	10001	5428	7840	10601	4780	772	7889	5620	4212	1301	620	10240	1341	1186	5884	4966	5215	1058
K03059	ko:K03059 rpoP; DNA-directed RNA polymerase subunit P [EC:2.7.7.6]	2940	2164	2546	1536	1576	5772	2684	3361	2930	10030	5440	7857	10633	4791	835	7921	5634	4222	1338	643	10268	1344	1192	5891	4976	5217	1062
K03105	ko:K03105 SRP19; signal recognition particle subunit SRP19	2940	2164	2546	1536	1576	5772	2684	3361	2930	10030	5440	7857	10633	4791	835	7921	5634	4222	1338	643	10268	1344	1192	5891	4976	5217	1062
K03537	ko:K03537 POP5; ribonuclease P/MRP protein subunit POP5 [EC:3.1.26.5]	2940	1464	2514	1430	1487	5739	2641	3313	2884	9991	5393	7805	10582	4761	779	7876	5600	4178	1292	608	10214	1337	1169	5863	4950	5214	1052
K03538	ko:K03538 POP4, RPP29; ribonuclease P protein subunit POP4 [EC:3.1.26.5]	2940	2160	2538	1530	1573	5772	2665	3348	2921	10030	5440	7857	10633	4791	813	7921	5634	4222	1319	628	10268	1344	1186	5889	4976	5217	1060
K03539	ko:K03539 RPP1, RPP30; ribonuclease P/MRP protein subunit RPP1 [EC:3.1.26.5]	2940	1464	2508	1430	1486	5756	2637	3301	2883	9967	5386	7794	10560	4750	798	7846	5588	4186	1291	619	10201	1338	1183	5856	4944	5216	1058
K03540	ko:K03540 RPR2, RPP21; ribonuclease P protein subunit RPR2 [EC:3.1.26.5]	2940	2156	2529	1528	1572	5772	2658	3333	2912	10004	5430	7843	10606	4780	799	7890	5622	4212	1313	622	10243	1343	1185	5882	4968	5217	1058
K03626	ko:K03626 EGD2, NACA; nascent polypeptide-associated complex subunit alpha	2940	2164	2546	1536	1576	5772	2684	3361	2930	10030	5440	7857	10633	4791	835	7921	5634	4222	1338	643	10268	1344	1192	5891	4976	5217	1062
K03725	ko:K03725 K03725; archaea-specific helicase [EC:3.6.4.-]	2940	1448	2492	1418	1478	5738	2599	3275	2851	9964	5382	7791	10555	4750	691	7845	5586	4168	1262	563	10189	1335	1153	5854	4942	5211	1048
K03726	ko:K03726 helS; helicase [EC:3.6.4.-]	2940	2164	2561	1618	1661	5790	2713	3393	2953	10030	5455	7857	10633	4791	835	7921	5634	4243	1339	643	10268	1348	1192	5894	4988	5218	1062
K03785	ko:K03785 aroD; 3-dehydroquinate dehydratase I [EC:4.2.1.10]	2940	2148	2496	1380	1426	5727	2625	3292	2859	10027	5426	7854	10628	4790	727	7920	5632	4178	1309	585	10255	1335	1162	5886	4966	5211	1052
K04093	ko:K04093 pheA1; chorismate mutase [EC:5.4.99.5]	2940	1430	2458	1276	1336	5711	2578	3232	2812	9964	5372	7791	10555	4749	690	7845	5586	4142	1262	561	10188	1329	1129	5851	4934	5210	1034
K04484	ko:K04484 radB; DNA repair protein RadB	2940	2152	2505	1444	1509	5739	2637	3299	2875	9967	5385	7794	10560	4750	766	7846	5588	4168	1308	603	10192	1337	1168	5856	4944	5215	1050
K06936	ko:K06936 K06936; uncharacterized protein	2940	2140	2492	1434	1501	5738	2601	3275	2851	9964	5382	7791	10555	4750	691	7845	5586	4168	1284	564	10189	1335	1153	5854	4942	5212	1048
K06965	ko:K06965 PELO, DOM34, pelA; protein pelota	2940	2164	2561	1618	1661	5790	2713	3393	2953	10030	5455	7857	10633	4791	835	7921	5634	4243	1339	643	10268	1348	1192	5894	4988	5218	1062
K06982	ko:K06982 pok; pantoate kinase [EC:2.7.1.169]	2940	1474	2561	1602	1638	5790	2711	3393	2953	10030	5455	7857	10633	4791	835	7921	5634	4243	1317	642	10268	1348	1192	5894	4988	5217	1062
K06984	ko:K06984 K06984; beta-ribofuranosylaminobenzene 5'-phosphate synthase [EC:2.4.2.54]	2940	1470	2523	1432	1488	5739	2649	3329	2893	10018	5404	7822	10613	4772	794	7908	5614	4188	1298	614	10241	1339	1170	5870	4958	5214	1054
K06988	ko:K06988 fno; 8-hydroxy-5-deazaflavin:NADPH oxidoreductase [EC:1.5.1.40]	2940	1706	2342	810	820	6087	2457	3048	2691	10009	5334	8231	10596	5009	784	7872	5887	4794	1722	614	10209	1320	1233	5875	4932	5322	1120
K07142	ko:K07142 mptE; 2-amino-4-hydroxy-6-hydroxymethyldihydropteridine diphosphokinase [EC:2.7.6.3]	2940	2164	2561	1618	1661	5790	2713	3393	2953	10030	5455	7857	10633	4791	835	7921	5634	4243	1339	643	10268	1348	1192	5894	4988	5218	1062
K07254	ko:K07254 atrm56; tRNA (cytidine56-2'-O)-methyltransferase [EC:2.1.1.206]	2940	2160	2538	1530	1573	5772	2665	3348	2921	10030	5440	7857	10633	4791	813	7921	5634	4222	1319	628	10268	1344	1186	5889	4976	5217	1060
K07342	ko:K07342 SEC61G, SSS1, secE; protein transport protein SEC61 subunit gamma and related proteins	2940	1456	2504	1424	1483	5739	2617	3296	2867	9991	5392	7805	10582	4761	753	7876	5600	4178	1277	585	10214	1337	1159	5861	4950	5212	1050
K07557	ko:K07557 tgtA2; archaeosine synthase [EC:2.6.1.97]	2940	2140	2492	1434	1501	5738	2601	3276	2851	9966	5382	7792	10556	4750	691	7846	5587	4168	1284	564	10190	1335	1153	5854	4944	5212	1048
K07569	ko:K07569 gar1; RNA-binding protein	2940	2158	2516	1452	1512	5756	2658	3314	2892	9966	5386	7794	10559	4750	820	7846	5588	4186	1332	635	10200	1338	1189	5858	4942	5217	1060
K07583	ko:K07583 PUS10; tRNA pseudouridine synthase 10 [EC:5.4.99.25]	2940	2164	2546	1536	1576	5772	2684	3361	2930	10030	5440	7857	10633	4791	835	7921	5634	4222	1338	643	10268	1344	1192	5891	4976	5217	1062
K07728	ko:K07728 K07728; putative transcriptional regulator	2940	2164	2546	1536	1576	5772	2684	3361	2930	10030	5440	7857	10633	4791	835	7921	5634	4222	1338	643	10268	1344	1192	5891	4976	5217	1062
K07744	ko:K07744 K07744; transcriptional regulator	2940	1448	2403	970	959	5671	2553	3154	2783	10027	5370	7853	10626	4790	787	7919	5630	4113	1437	622	10260	1317	1164	5863	4960	5213	1046
K08971	ko:K08971 K08971; putative membrane protein	2940	1449	2494	1418	1479	5739	2602	3276	2854	9964	5382	7792	10555	4751	694	7845	5588	4168	1262	564	10189	1338	1153	5854	4943	5212	1048
K09007	ko:K09007 folE2; GTP cyclohydrolase IB [EC:3.5.4.16]	2940	2148	2504	1440	1506	5739	2620	3297	2867	9993	5394	7808	10587	4761	754	7877	5602	4178	1299	586	10217	1338	1159	5861	4952	5213	1050
K09116	ko:K09116 K09116; uncharacterized protein	2940	1214	2551	1598	1635	5788	2700	3378	2940	9995	5441	7817	10599	4776	812	7879	5610	4232	1145	634	10242	1334	1188	5882	4979	5202	1058
K09123	ko:K09123 lhpI; cis-L-3-hydroxyproline dehydratase [EC:4.2.1.171]	2940	1473	2560	1601	1636	5788	2707	3393	2950	10032	5455	7858	10634	4790	832	7922	5633	4242	1190	640	10268	1336	1190	5894	4988	5216	1062
K09721	ko:K09721 K09721; uncharacterized protein	2940	2160	2552	1612	1656	5788	2690	3380	2940	10030	5455	7857	10633	4790	810	7921	5632	4242	1194	626	10268	1336	1184	5892	4987	5217	1060
K09722	ko:K09722 K09722, pps; 4-phosphopantoate---beta-alanine ligase [EC:6.3.2.36]	2940	1472	2540	1520	1575	5774	2692	3361	2924	9993	5411	7808	10587	4761	834	7877	5602	4217	1317	640	10226	1343	1190	5868	4964	5217	1062
K09726	ko:K09726 K09726; uncharacterized protein	2940	1458	2542	1590	1633	5792	2676	3355	2928	10000	5442	7840	10600	4782	754	7889	5623	4234	1293	601	10239	1360	1177	5885	4978	5215	1056
K09728	ko:K09728 K09728; uncharacterized protein	2940	2164	2561	1618	1661	5790	2713	3393	2953	10030	5455	7857	10633	4791	835	7921	5634	4243	1339	643	10268	1348	1192	5894	4988	5218	1062
K09730	ko:K09730 K09730; uncharacterized protein	2940	2144	2521	1520	1567	5754	2639	3320	2889	10001	5426	7840	10601	4780	714	7889	5620	4194	1303	581	10231	1340	1161	5882	4966	5212	1050
K09741	ko:K09741 pcc1; KEOPS complex subunit Pcc1	2940	1452	2501	1420	1479	5738	2606	3290	2860	9990	5392	7805	10582	4761	705	7876	5600	4178	1268	569	10214	1336	1154	5861	4950	5211	1050
K10896	ko:K10896 FANCM; fanconi anemia group M protein	2940	2140	2492	1434	1501	5738	2601	3275	2851	9964	5382	7791	10555	4750	691	7845	5586	4168	1284	564	10189	1335	1153	5854	4942	5212	1048
K00171	ko:K00171 porD; pyruvate ferredoxin oxidoreductase delta subunit [EC:1.2.7.1]	2938	2433	2628	1478	1505	5846	2831	3513	3054	10086	5298	8323	10694	5060	1038	7958	5950	5070	1708	761	10306	1215	1254	5881	5038	506	1112
K00200	ko:K00200 fwdA, fmdA; formylmethanofuran dehydrogenase subunit A [EC:1.2.7.12]	2938	1427	2336	790	800	5618	2449	3043	2684	9967	5299	7791	10555	4748	686	7845	5584	4038	1136	557	10185	1284	1127	5824	4917	5206	1034
K00337	ko:K00337 nuoH; NADH-quinone oxidoreductase subunit H [EC:7.1.1.2]	2938	2424	2574	1226	1271	5779	2738	3412	2966	10071	5230	8284	10668	5042	996	7944	5928	4994	1818	727	10275	1214	1230	5854	4996	502	1106
K01496	ko:K01496 hisI; phosphoribosyl-AMP cyclohydrolase [EC:3.5.4.19]	2938	1452	2360	878	890	5638	2501	3088	2719	9964	5314	7790	10553	4749	712	7844	5584	4059	1282	574	10184	1300	1159	5828	4928	5208	1048
K01499	ko:K01499 mch; methenyltetrahydromethanopterin cyclohydrolase [EC:3.5.4.27]	2938	1446	2338	790	802	5620	2453	3044	2687	9966	5299	7791	10554	4749	690	7844	5585	4038	1262	559	10184	1296	1153	5824	4916	5207	1046
K02427	ko:K02427 rlmE, rrmJ, ftsJ; 23S rRNA (uridine2552-2'-O)-methyltransferase [EC:2.1.1.166]	2938	2118	2337	806	825	5620	2455	3043	2687	9964	5299	7790	10553	4749	690	7844	5584	4038	1284	560	10184	1296	1129	5823	4916	5208	1034
K02871	ko:K02871 RP-L13, MRPL13, rplM; large subunit ribosomal protein L13	2938	2416	2563	1216	1264	5778	2708	3393	2950	10071	5230	8285	10669	5043	926	7944	5929	4994	1790	696	10276	1212	1219	5852	4996	501	1102
K03399	ko:K03399 cbiE; cobalt-precorrin-7 (C5)-methyltransferase [EC:2.1.1.289]	2938	2119	2351	888	909	5637	2480	3075	2707	9964	5314	7790	10553	4748	687	7844	5582	4058	1285	558	10184	1298	1128	5826	4927	5209	1034
K05566	ko:K05566 mnhB, mrpB; multicomponent Na+:H+ antiporter subunit B	2938	1494	2668	2970	3111	6065	2540	3597	3073	10002	5167	8205	10601	5004	949	7863	5883	5064	1358	690	10150	998	1228	5920	4981	5188	1132
K05567	ko:K05567 mnhC, mrpC; multicomponent Na+:H+ antiporter subunit C	2938	1493	2633	2827	2967	6037	2516	3554	3031	10002	5157	8204	10601	5002	944	7863	5880	5038	1232	686	10149	980	1226	5917	4972	5186	1132
K05569	ko:K05569 mnhE, mrpE; multicomponent Na+:H+ antiporter subunit E	2938	1493	2633	2827	2967	6037	2516	3554	3031	10002	5157	8204	10601	5002	944	7863	5880	5038	1232	686	10149	980	1226	5917	4972	5186	1132
K05571	ko:K05571 mnhG, mrpG; multicomponent Na+:H+ antiporter subunit G	2938	1493	2633	2827	2967	6037	2516	3554	3031	10002	5157	8204	10601	5002	944	7863	5880	5038	1232	686	10149	980	1226	5917	4972	5186	1132
K05936	ko:K05936 cobM, cbiF; precorrin-4/cobalt-precorrin-4 C11-methyltransferase [EC:2.1.1.133 2.1.1.271]	2938	2119	2351	888	909	5637	2480	3075	2707	9964	5314	7790	10553	4748	687	7844	5582	4058	1285	558	10184	1298	1128	5826	4927	5209	1034
K06042	ko:K06042 cobH-cbiC; precorrin-8X/cobalt-precorrin-8 methylmutase [EC:5.4.99.61 5.4.99.60]	2938	2119	2351	888	909	5637	2480	3075	2707	9964	5314	7790	10553	4748	687	7844	5582	4058	1285	558	10184	1298	1128	5826	4927	5209	1034
K06989	ko:K06989 nadX, ASPDH; aspartate dehydrogenase [EC:1.4.1.21]	2938	1435	2346	796	804	5618	2473	3060	2700	9964	5300	7790	10553	4748	712	7844	5582	4037	1150	580	10184	1284	1137	5825	4915	5208	1036
K07730	ko:K07730 K07730; putative transcriptional regulator	2938	2138	2337	806	825	5620	2455	3043	2687	9964	5299	7790	10553	4749	690	7844	5584	4038	1284	560	10184	1296	1153	5823	4916	5208	1046
K09140	ko:K09140 TSR3; pre-rRNA-processing protein TSR3	2938	2134	2386	980	981	5655	2539	3131	2763	10004	5361	7842	10604	4779	766	7889	5620	4085	1309	601	10229	1307	1146	5854	4952	5212	1036
K09739	ko:K09739 mptD; dihydroneopterin aldolase [EC:4.1.2.25]	2938	2142	2340	810	829	5621	2466	3049	2694	9965	5299	7790	10553	4749	738	7844	5584	4038	1293	576	10184	1297	1158	5823	4916	5209	1048
K11212	ko:K11212 cofD; LPPG:FO 2-phospho-L-lactate transferase [EC:2.7.8.28]	2938	1446	2337	790	802	5620	2453	3043	2687	9964	5299	7790	10553	4749	690	7844	5584	4038	1262	559	10184	1296	1153	5823	4916	5207	1046
K11646	ko:K11646 K11646; 3-dehydroquinate synthase II [EC:1.4.1.24]	2938	1446	2337	790	802	5620	2453	3043	2687	9964	5299	7790	10553	4749	690	7844	5584	4038	1262	559	10184	1296	1153	5823	4916	5207	1046
K11780	ko:K11780 cofG; 7,8-didemethyl-8-hydroxy-5-deazariboflavin synthase [EC:4.3.1.32]	2938	1446	2337	790	802	5620	2453	3043	2687	9963	5298	7790	10552	4749	690	7844	5584	4038	1262	559	10183	1296	1153	5823	4914	5207	1046
K12234	ko:K12234 cofE, fbiB; coenzyme F420-0:L-glutamate ligase / coenzyme F420-1:gamma-L-glutamate ligase [EC:6.3.2.31 6.3.2.34]	2938	1446	2337	790	802	5620	2453	3043	2687	9964	5299	7790	10553	4749	690	7844	5584	4038	1262	559	10184	1296	1153	5823	4916	5207	1046
K00176	ko:K00176 korD, oorD; 2-oxoglutarate ferredoxin oxidoreductase subunit delta [EC:1.2.7.3]	2936	1708	2285	1498	1542	5788	2176	3047	2648	10006	4994	8222	10594	5000	814	7870	5876	4772	1106	618	10134	880	1180	5857	4920	5185	1114
K00177	ko:K00177 korC, oorC; 2-oxoglutarate ferredoxin oxidoreductase subunit gamma [EC:1.2.7.3]	2936	1708	2422	2044	2133	5884	2290	3241	2785	10005	5060	8198	10594	4980	816	7871	5856	4880	1105	622	10137	912	1175	5884	4934	5185	1111
K00239	ko:K00239 sdhA, frdA; succinate dehydrogenase / fumarate reductase, flavoprotein subunit [EC:1.3.5.1 1.3.5.4]	2936	2416	2187	987	962	5704	2116	2901	2563	10067	4968	8284	10665	5041	887	7944	5922	4696	1441	679	10204	860	1219	5867	4925	5187	1126
K01271	ko:K01271 pepQ; Xaa-Pro dipeptidase [EC:3.4.13.9]	2936	2423	2342	1618	1641	5819	2271	3134	2729	10068	5050	8263	10668	5021	937	7946	5903	4825	1321	699	10210	898	1217	5894	4952	5188	1125
K01480	ko:K01480 speB; agmatinase [EC:3.5.3.11]	2936	2425	2398	1840	1870	5870	2319	3218	2803	10095	5088	8302	10698	5055	937	7977	5944	4884	1317	695	10238	937	1219	5908	4981	5196	1128
K01551	ko:K01551 arsA, ASNA1, GET3; arsenite/tail-anchored protein-transporting ATPase [EC:7.3.2.7 7.3.-.-]	2936	2422	2334	1534	1558	5807	2239	3110	2717	10093	5045	8299	10692	5055	935	7976	5940	4816	1434	693	10234	922	1219	5898	4948	5192	1128
K01902	ko:K01902 sucD; succinyl-CoA synthetase alpha subunit [EC:6.2.1.5]	2936	2417	2182	986	962	5704	2108	2895	2560	10070	4969	8287	10669	5041	913	7945	5924	4696	1300	679	10207	862	1216	5863	4926	5187	1126
K01903	ko:K01903 sucC; succinyl-CoA synthetase beta subunit [EC:6.2.1.5]	2936	2417	2182	986	962	5704	2108	2895	2560	10070	4969	8287	10669	5041	913	7945	5924	4696	1300	679	10207	862	1216	5863	4926	5187	1126
K02049	ko:K02049 ABC.SN.A; NitT/TauT family transport system ATP-binding protein	2936	2408	2399	588	587	5660	2554	3145	2777	10043	5135	8267	10635	5030	910	7911	5912	4854	1660	686	10243	1172	1216	5814	4960	496	1100
K02050	ko:K02050 ABC.SN.P; NitT/TauT family transport system permease protein	2936	2414	2410	594	592	5662	2580	3159	2793	10043	5135	8268	10635	5032	939	7911	5916	4855	1680	704	10243	1186	1224	5816	4962	498	1102
K02051	ko:K02051 ABC.SN.S; NitT/TauT family transport system substrate-binding protein	2936	1702	2384	538	553	5637	2495	3100	2739	10005	5085	8219	10589	5003	812	7867	5884	4816	1616	632	10193	1182	1186	5788	4934	493	1090
K03546	ko:K03546 sbcC, rad50; DNA repair protein SbcC/Rad50	2936	2419	2336	1616	1640	5822	2266	3125	2724	10044	5043	8274	10645	5031	922	7915	5913	4816	1317	692	10187	900	1222	5891	4945	5192	1126
K04651	ko:K04651 hypA, hybF; hydrogenase nickel incorporation protein HypA/HybF	2936	1722	2324	1594	1612	5818	2238	3105	2707	10042	5038	8246	10638	5009	896	7914	5886	4815	1145	674	10183	883	1208	5886	4943	5186	1121
K04653	ko:K04653 hypC; hydrogenase expression/formation protein HypC	2936	1722	2324	1594	1612	5818	2238	3105	2707	10042	5038	8246	10638	5009	896	7914	5886	4815	1145	674	10183	883	1208	5886	4943	5186	1121
K04655	ko:K04655 hypE; hydrogenase expression/formation protein HypE	2936	2424	2362	1700	1728	5842	2306	3173	2760	10070	5067	8288	10671	5043	940	7946	5928	4848	1322	700	10212	918	1222	5899	4966	5193	1128
K04656	ko:K04656 hypF; hydrogenase maturation protein HypF	2936	1722	2324	1594	1612	5818	2238	3105	2707	10042	5038	8246	10638	5009	896	7914	5886	4815	1145	674	10183	883	1208	5886	4943	5186	1121
K06024	ko:K06024 scpB; segregation and condensation protein B	2936	2113	2466	1371	1442	6181	2564	3234	2814	9997	5402	8180	10587	4983	744	7860	5852	4902	1553	598	9930	1328	1220	5893	4941	5308	1112
K07442	ko:K07442 TRM61, GCD14; tRNA (adenine57-N1/adenine58-N1)-methyltransferase catalytic subunit [EC:2.1.1.219 2.1.1.220]	2936	2419	2337	1613	1638	5822	2254	3127	2724	10070	5053	8288	10672	5042	914	7946	5926	4826	1304	683	10212	901	1217	5896	4953	5192	1126
K07574	ko:K07574 yhbY; RNA-binding protein	2936	1718	2284	1426	1463	5788	2178	3035	2654	10007	4984	8225	10599	5001	877	7871	5880	4769	1256	659	10145	891	1208	5858	4909	5190	1122
K09005	ko:K09005 K09005; uncharacterized protein	2936	1688	2278	1418	1461	5772	2163	3022	2635	10003	4980	8222	10593	5001	797	7870	5880	4752	1250	620	10132	910	1160	5858	4908	5186	1102
K07585	ko:K07585 K07585; tRNA methyltransferase	2935	1399	2465	1336	1403	5720	2565	3236	2818	9964	5373	7790	10554	4749	660	7844	5583	4147	1240	544	9907	1330	1124	5848	4926	5211	1030
K07732	ko:K07732 rfk; riboflavin kinase, archaea type [EC:2.7.1.161]	2935	2159	2332	1593	1621	5356	2251	3122	2721	10026	5018	7847	10629	4782	822	7919	5624	4070	849	629	10187	886	1137	5844	4936	5078	1053
K09136	ko:K09136 ycaO; ribosomal protein S12 methylthiotransferase accessory factor	2935	1399	2431	1194	1261	5693	2544	3193	2779	9964	5363	7790	10554	4748	659	7844	5582	4121	1240	542	9906	1324	1124	5845	4918	5210	1030
K02472	ko:K02472 wecC; UDP-N-acetyl-D-mannosaminuronic acid dehydrogenase [EC:1.1.1.336]	2934	1456	2302	1486	1506	5320	2198	3066	2673	9997	4990	7830	10597	4771	726	7887	5608	4021	926	588	10150	868	1117	5834	4916	5073	1043
K03753	ko:K03753 mobB; molybdopterin-guanine dinucleotide biosynthesis adapter protein	2934	2142	2276	1416	1463	5299	2159	3026	2629	9986	4953	7773	10580	4730	711	7874	5566	4003	688	569	10134	860	1097	5810	4898	5066	1040
K05592	ko:K05592 deaD, cshA; ATP-dependent RNA helicase DeaD [EC:3.6.4.13]	2934	1832	2343	866	890	5627	2438	3046	2690	9954	5296	7763	10545	4744	652	7831	5571	4043	1096	541	9902	1284	1120	5814	4907	5194	1028
K08315	ko:K08315 hycI; hydrogenase 3 maturation protease [EC:3.4.23.51]	2934	1448	2283	1478	1502	5316	2160	3037	2647	9999	4987	7809	10600	4749	724	7888	5586	4019	648	564	10152	864	1097	5827	4916	5066	1036
K01719	ko:K01719 hemD, UROS; uroporphyrinogen-III synthase [EC:4.2.1.75]	2933	2140	2127	790	789	5187	2022	2801	2475	9986	4872	7795	10576	4752	715	7873	5588	3875	817	568	10128	838	1105	5782	4873	5068	1042
K05934	ko:K05934 E2.1.1.131, cobJ, cbiH; precorrin-3B C17-methyltransferase [EC:2.1.1.131]	2933	2113	2108	782	784	5186	1992	2772	2454	9960	4862	7780	10549	4740	676	7842	5574	3865	916	545	10103	844	1075	5773	4864	5068	1025
K01529	ko:K01529 yjjX; inosine/xanthosine triphosphatase [EC:3.6.1.-]	2928	1140	2092	686	690	5169	1967	2748	2436	9977	4859	7768	10569	4748	659	7860	5576	3855	968	533	9846	852	1071	5768	4858	5054	1021
K06901	ko:K06901 pbuG; putative MFS transporter, AGZA family, xanthine/uracil permease	2925	1149	2248	972	1033	4825	2123	2992	2603	9945	4686	7740	10535	4728	640	7825	5554	3990	705	528	9808	722	1038	5700	4879	225	1000
K09181	ko:K09181 yfiQ; acetyltransferase	2924	2074	2078	280	294	4690	1950	2728	2415	9954	4592	7766	10540	4730	643	7836	5562	3839	763	524	9804	679	1016	5672	4840	235	988
K13525	ko:K13525 VCP, CDC48; transitional endoplasmic reticulum ATPase	2924	2171	1550	1518	1527	2109	2697	2013	1782	298	1994	1756	430	1534	1597	340	1650	1650	3333	908	1115	1802	1085	1848	418	816	956
K07333	ko:K07333 flaJ-A, flaJ; archaeal flagellar protein FlaJ	2916	2318	1198	1080	1103	1108	2058	1551	1380	202	1429	1226	326	1229	1370	254	1286	608	2054	760	954	1288	906	1699	294	539	860
K06863	ko:K06863 purP; 5-formaminoimidazole-4-carboxamide-1-(beta)-D-ribofuranosyl 5'-monophosphate synthetase [EC:6.3.4.23]	2872	1004	2728	2252	2370	6808	2930	3630	3064	10064	5992	7870	10653	4592	367	7935	5494	5314	1730	394	10280	1830	1203	6005	5088	5358	1034
K07076	ko:K07076 K07076; uncharacterized protein	2870	1681	1638	5652	5635	3819	2255	2406	1968	578	2545	2053	780	1502	1389	653	1696	2910	2128	836	1861	1478	1366	2338	696	15037	1144
K00584	ko:K00584 mtrH; tetrahydromethanopterin S-methyltransferase subunit H [EC:2.1.1.86]	2868	702	2332	714	756	6035	2500	3017	2616	9959	5707	7369	10539	4290	134	7832	5144	4202	1213	260	10173	1722	1064	5848	4963	5231	932
K00399	ko:K00399 mcrA; methyl-coenzyme M reductase alpha subunit [EC:2.8.4.1]	2866	940	2106	1110	1130	6080	2046	2750	2390	9966	5532	7395	10544	4292	126	7844	5148	4034	762	248	10107	1410	1038	5896	4918	9936	944
K00401	ko:K00401 mcrB; methyl-coenzyme M reductase beta subunit [EC:2.8.4.1]	2866	940	2106	1110	1130	6080	2046	2750	2390	9966	5532	7395	10544	4292	126	7844	5148	4034	762	248	10107	1410	1038	5896	4918	9936	944
K00402	ko:K00402 mcrG; methyl-coenzyme M reductase gamma subunit [EC:2.8.4.1]	2866	940	2106	1110	1130	6080	2046	2750	2390	9966	5532	7395	10544	4292	126	7844	5148	4034	762	248	10107	1410	1038	5896	4918	9936	944
K00963	ko:K00963 UGP2, galU, galF; UTP--glucose-1-phosphate uridylyltransferase [EC:2.7.7.9]	2866	964	2258	1284	1333	6188	2202	2980	2554	10035	5418	7823	10620	4550	267	7901	5446	4933	1198	336	10169	1310	1106	5903	4971	5206	1004
K01179	ko:K01179 E3.2.1.4; endoglucanase [EC:3.2.1.4]	2866	984	2365	1686	1720	6291	2350	3153	2712	10076	5511	7902	10677	4604	384	7947	5510	5047	1358	400	10227	1362	1145	5941	5030	5219	1017
K01858	ko:K01858 INO1, ISYNA1; myo-inositol-1-phosphate synthase [EC:5.5.1.4]	2866	982	2328	1520	1569	6234	2296	3094	2649	10062	5456	7838	10650	4562	357	7932	5461	4990	1228	384	10196	1323	1122	5918	4998	5211	1008
K02908	ko:K02908 RP-L30e, RPL30; large subunit ribosomal protein L30e	2866	982	2332	1520	1570	6238	2298	3100	2653	10063	5459	7863	10653	4582	357	7933	5484	4991	1229	384	10198	1326	1127	5919	5000	5214	1012
K03422	ko:K03422 mcrD; methyl-coenzyme M reductase subunit D	2866	940	2106	1110	1130	6080	2046	2750	2390	9966	5532	7395	10544	4292	126	7844	5148	4034	762	248	10107	1410	1038	5896	4918	9936	944
K05919	ko:K05919 dfx; superoxide reductase [EC:1.15.1.2]	2866	1228	2296	1432	1480	6217	2241	3034	2608	10045	5436	7850	10631	4554	326	7913	5457	4958	1246	362	10172	1318	1118	5913	4978	5225	1006
K01001	ko:K01001 ALG7; UDP-N-acetylglucosamine--dolichyl-phosphate N-acetylglucosaminephosphotransferase [EC:2.7.8.15]	2864	717	2300	1416	1465	5750	2256	3042	2614	9991	5394	7384	10580	4291	250	7874	5146	4202	760	322	10146	1304	1040	5854	4962	5094	933
K01653	ko:K01653 E2.2.1.6S, ilvH, ilvN; acetolactate synthase I/III small subunit [EC:2.2.1.6]	2864	960	2117	714	738	6069	2063	2764	2400	9997	5303	7797	10573	4542	238	7856	5436	4786	1320	317	10114	1287	1096	5850	4928	5205	999
K06864	ko:K06864 larE; pyridinium-3,5-biscarboxylic acid mononucleotide sulfurtransferase [EC:4.4.1.37]	2864	956	2109	710	735	6069	2044	2751	2391	9997	5303	7797	10573	4542	216	7856	5436	4786	1301	302	10114	1287	1090	5848	4928	5205	997
K06898	ko:K06898 larB; pyridinium-3,5-biscarboxylic acid mononucleotide synthase [EC:2.5.1.143]	2864	956	2109	710	735	6069	2044	2751	2391	9997	5303	7797	10573	4542	216	7856	5436	4786	1301	302	10114	1287	1090	5848	4928	5205	997
K06933	ko:K06933 K06933; uncharacterized protein	2864	712	2279	1330	1398	5736	2228	3010	2582	9955	5355	7360	10537	4282	201	7830	5136	4177	760	304	10106	1301	1040	5833	4939	5098	936
K09121	ko:K09121 larC; pyridinium-3,5-bisthiocarboxylic acid mononucleotide nickel chelatase [EC:4.99.1.12]	2864	956	2109	710	735	6069	2044	2751	2391	9997	5303	7797	10573	4542	216	7856	5436	4786	1301	302	10114	1287	1090	5848	4928	5205	997
K09128	ko:K09128 K09128; uncharacterized protein	2864	722	2327	1500	1552	5771	2294	3095	2650	10019	5423	7423	10610	4323	264	7905	5182	4234	772	328	10173	1312	1047	5867	4983	5100	938
K00319	ko:K00319 mtd; methylenetetrahydromethanopterin dehydrogenase [EC:1.5.98.1]	2863	697	2224	1174	1250	5692	2162	2934	2509	9953	5340	7357	10532	4281	119	7829	5132	4133	716	248	10093	1293	1008	5824	4930	5092	924
K01564	ko:K01564 : No such data.	2863	448	2316	1544	1600	5762	2234	3059	2623	9983	5402	7383	10576	4310	166	7863	5160	4211	811	270	10139	1312	1015	5850	4971	5082	924
K06034	ko:K06034 comD; sulfopyruvate decarboxylase subunit alpha [EC:4.1.1.79]	2863	656	2196	1514	1589	6150	2134	2894	2478	9954	5589	7344	10535	4266	90	7832	5114	4116	700	230	9827	1434	1027	5910	4920	9921	936
K07038	ko:K07038 K07038; inner membrane protein	2863	433	2244	1665	1740	6177	2191	2960	2542	9948	5597	7321	10532	4264	162	7822	5108	4142	683	272	9830	1442	1064	5908	4929	9910	950
K07123	ko:K07123 K07123; uncharacterized protein	2863	697	2224	1174	1250	5692	2162	2934	2509	9953	5340	7357	10532	4281	119	7829	5132	4133	716	248	10093	1293	1008	5824	4930	5092	924
K09713	ko:K09713 K09713; uncharacterized protein	2863	698	2259	1316	1393	5720	2186	2978	2551	9953	5349	7357	10531	4283	124	7829	5136	4160	839	251	10094	1312	1009	5825	4938	5094	924
K10713	ko:K10713 fae; 5,6,7,8-tetrahydromethanopterin hydro-lyase [EC:4.2.1.147]	2863	414	2305	632	681	6016	2465	2977	2584	9947	5691	7339	10526	4285	97	7818	5130	4182	1148	241	9887	1716	1056	5834	4946	5216	926
K01486	ko:K01486 ade; adenine deaminase [EC:3.5.4.2]	2862	700	2103	693	720	5599	2046	2746	2388	9956	5266	7336	10534	4260	169	7830	5112	4028	723	262	10092	1258	1007	5793	4912	5086	921
K02188	ko:K02188 cbiD; cobalt-precorrin-5B (C1)-methyltransferase [EC:2.1.1.195]	2862	1368	2115	787	823	5616	2064	2771	2403	9952	5280	7332	10528	4260	119	7828	5109	4049	739	246	10088	1260	979	5798	4922	5088	907
K02189	ko:K02189 cbiG; cobalt-precorrin 5A hydrolase [EC:3.7.1.12]	2862	677	2118	771	801	5619	2066	2777	2407	9953	5283	7356	10530	4281	120	7828	5132	4050	848	246	10089	1274	986	5801	4923	5092	910
K02191	ko:K02191 cbiT; cobalt-precorrin-6B (C15)-methyltransferase [EC:2.1.1.196]	2862	1368	2118	787	824	5619	2068	2777	2407	9953	5282	7356	10530	4281	120	7828	5132	4050	866	247	10089	1274	985	5799	4923	5092	910
K04654	ko:K04654 hypD; hydrogenase expression/formation protein HypD	2860	972	2091	1494	1528	5800	1826	2808	2408	10032	5008	7815	10620	4542	329	7899	5438	4807	726	363	10092	860	1065	5858	4940	5070	998
K06877	ko:K06877 K06877; DEAD/DEAH box helicase domain-containing protein	2860	718	2095	1494	1530	5804	1833	2816	2415	10025	5010	7817	10620	4561	329	7889	5455	4808	818	365	10095	878	1071	5856	4942	5061	1000
K07088	ko:K07088 K07088; uncharacterized protein	2860	968	2072	1407	1442	5787	1785	2770	2384	10033	4996	7840	10621	4564	311	7899	5462	4787	960	350	10093	882	1067	5854	4929	5073	1000
K06153	ko:K06153 bacA; undecaprenyl-diphosphatase [EC:3.6.1.27]	2859	928	2086	632	661	6046	2023	2718	2360	9995	5290	7770	10568	4518	203	7854	5408	4764	1291	296	9831	1266	1084	5840	4910	5200	990
K00578	ko:K00578 mtrB; tetrahydromethanopterin S-methyltransferase subunit B [EC:2.1.1.86]	2858	646	2076	608	640	5584	2003	2706	2351	9952	5258	7355	10529	4279	88	7827	5128	4009	694	226	9808	1254	979	5789	4895	5089	906
K00579	ko:K00579 mtrC; tetrahydromethanopterin S-methyltransferase subunit C [EC:2.1.1.86]	2858	646	2076	608	640	5584	2003	2706	2351	9952	5258	7355	10529	4279	88	7827	5128	4009	694	226	9808	1254	979	5789	4895	5089	906
K00580	ko:K00580 mtrD; tetrahydromethanopterin S-methyltransferase subunit D [EC:2.1.1.86]	2858	646	2076	608	640	5584	2003	2706	2351	9952	5258	7355	10529	4279	88	7827	5128	4009	694	226	9808	1254	979	5789	4895	5089	906
K00581	ko:K00581 mtrE; tetrahydromethanopterin S-methyltransferase subunit E [EC:2.1.1.86]	2858	646	2076	608	640	5584	2003	2706	2351	9952	5258	7355	10529	4279	88	7827	5128	4009	694	226	9808	1254	979	5789	4895	5089	906
K00582	ko:K00582 mtrF; tetrahydromethanopterin S-methyltransferase subunit F [EC:2.1.1.86]	2858	646	2076	608	640	5584	2003	2706	2351	9952	5258	7355	10529	4279	88	7827	5128	4009	694	226	9808	1254	979	5789	4895	5089	906
K00583	ko:K00583 mtrG; tetrahydromethanopterin S-methyltransferase subunit G [EC:2.1.1.86]	2858	646	2072	608	640	5580	2000	2700	2347	9950	5256	7330	10526	4258	88	7826	5105	4008	694	226	9806	1251	974	5788	4894	5086	902
K00998	ko:K00998 pssA; CDP-diacylglycerol---serine O-phosphatidyltransferase [EC:2.7.8.8]	2858	410	2077	608	643	5584	2007	2706	2355	9942	5254	7328	10521	4277	87	7815	5120	4009	784	229	9806	1277	1003	5784	4894	5076	918
K01778	ko:K01778 dapF; diaminopimelate epimerase [EC:5.1.1.7]	2858	664	2076	608	641	5584	2003	2706	2352	9952	5257	7355	10528	4279	89	7827	5128	4009	692	227	9808	1264	1002	5787	4895	5088	918
K01960	ko:K01960 pycB; pyruvate carboxylase subunit B [EC:6.4.1.1]	2858	670	2113	754	786	5612	2036	2756	2397	9955	5270	7358	10534	4280	138	7828	5131	4035	704	244	9812	1262	1008	5792	4904	5091	920
K02585	ko:K02585 nifB; nitrogen fixation protein NifB	2858	646	2076	608	640	5584	2003	2706	2351	9952	5258	7355	10529	4279	88	7827	5128	4009	694	226	9808	1254	979	5789	4895	5089	906
K02875	ko:K02875 RP-L14e, RPL14; large subunit ribosomal protein L14e	2858	716	2094	1476	1510	5334	1829	2818	2413	10012	4982	7388	10602	4293	250	7902	5148	4060	274	314	10091	847	986	5813	4930	4955	926
K02915	ko:K02915 RP-L34e, RPL34; large subunit ribosomal protein L34e	2858	712	2070	1392	1424	5316	1793	2771	2381	9986	4958	7374	10576	4282	236	7872	5134	4029	268	308	10066	842	985	5803	4910	4954	924
K03239	ko:K03239 EIF2B1; translation initiation factor eIF-2B subunit alpha	2858	1402	2071	1406	1466	5316	1800	2779	2377	9974	4937	7337	10552	4263	200	7858	5113	4034	288	297	10047	840	979	5787	4906	4955	926
K03421	ko:K03421 mcrC; methyl-coenzyme M reductase subunit C	2858	646	2076	608	640	5584	2003	2706	2351	9952	5258	7355	10529	4279	88	7827	5128	4009	694	226	9808	1254	979	5789	4895	5089	906
K03552	ko:K03552 hjr; holliday junction resolvase Hjr [EC:3.1.22.4]	2858	717	2096	1476	1512	5335	1833	2818	2417	10012	4982	7388	10602	4294	254	7902	5150	4060	401	316	10091	860	988	5813	4931	4956	926
K06862	ko:K06862 ehbQ; energy-converting hydrogenase B subunit Q	2858	664	2073	608	640	5580	2000	2700	2347	9952	5255	7331	10526	4259	88	7827	5106	4008	690	226	9807	1251	997	5786	4894	5085	915
K06871	ko:K06871 K06871; uncharacterized protein	2858	411	2231	1234	1316	5700	2148	2938	2515	9943	5336	7330	10523	4277	84	7816	5121	4139	651	230	9812	1294	1000	5813	4922	5078	918
K06913	ko:K06913 K06913; uncharacterized protein	2858	646	2076	608	640	5584	2003	2706	2351	9952	5258	7355	10529	4279	88	7827	5128	4009	694	226	9808	1254	979	5789	4895	5089	906
K06914	ko:K06914 mfnD; tyramine---L-glutamate ligase [EC:6.3.4.24]	2858	646	2076	608	640	5584	2003	2706	2351	9952	5258	7355	10529	4279	88	7827	5128	4009	694	226	9808	1254	979	5789	4895	5089	906
K07072	ko:K07072 mfnF; (4-(4-[2-(gamma-L-glutamylamino)ethyl]phenoxymethyl)furan-2-yl)methanamine synthase [EC:2.5.1.131]	2858	646	2076	608	640	5584	2003	2706	2351	9952	5258	7355	10529	4279	88	7827	5128	4009	694	226	9808	1254	979	5789	4895	5089	906
K07144	ko:K07144 mfnE; 5-(aminomethyl)-3-furanmethanol phosphate kinase [EC:2.7.4.31]	2858	646	2076	608	640	5584	2003	2706	2351	9952	5258	7355	10529	4279	88	7827	5128	4009	694	226	9808	1254	979	5789	4895	5089	906
K07388	ko:K07388 K07388; hydrogenase expression/formation protein	2858	664	2076	608	640	5584	2003	2706	2351	9952	5258	7355	10529	4279	88	7827	5128	4009	694	226	9808	1254	1003	5789	4895	5089	918
K07392	ko:K07392 PRS2; AAA family ATPase	2858	664	2072	608	640	5580	2000	2700	2347	9950	5256	7330	10526	4258	88	7826	5105	4008	694	226	9806	1251	998	5788	4894	5086	915
K07564	ko:K07564 : No such data.	2858	716	2080	1394	1426	5316	1800	2786	2390	10012	4968	7388	10603	4293	250	7902	5148	4039	278	314	10091	843	987	5812	4918	4955	926
K09011	ko:K09011 cimA; (R)-citramalate synthase [EC:2.3.1.182]	2858	665	2077	608	642	5584	2006	2706	2354	9952	5258	7355	10529	4281	91	7827	5130	4009	819	228	9808	1267	1005	5789	4896	5090	918
K09717	ko:K09717 K09717; uncharacterized protein	2858	682	2098	620	650	5584	2046	2745	2384	9981	5271	7372	10561	4290	177	7859	5143	4019	724	272	9836	1258	1019	5798	4904	5092	924
K09720	ko:K09720 nrpRI; HTH-type transcriptional regulator, global nitrogen regulator NrpRI	2858	664	2076	608	641	5584	2003	2706	2352	9952	5258	7355	10529	4279	89	7827	5128	4009	696	227	9808	1254	1003	5789	4895	5089	918
K09729	ko:K09729 K09729; uncharacterized protein	2858	646	2076	608	640	5584	2003	2706	2351	9952	5259	7355	10529	4279	88	7827	5128	4009	698	226	9808	1254	980	5791	4895	5090	906
K09733	ko:K09733 mfnB; (5-formylfuran-3-yl)methyl phosphate synthase [EC:4.2.3.153]	2858	646	2076	608	640	5584	2003	2706	2351	9952	5258	7355	10529	4279	88	7827	5128	4009	694	226	9808	1254	979	5789	4895	5089	906
K09738	ko:K09738 K09738; uncharacterized protein	2858	717	2099	1476	1513	5338	1836	2825	2421	10014	4985	7413	10605	4315	254	7903	5172	4062	402	316	10093	863	993	5814	4932	4959	930
K09740	ko:K09740 K09740; uncharacterized protein	2858	664	2076	608	640	5584	2003	2706	2351	9952	5258	7355	10529	4279	88	7827	5128	4009	694	226	9808	1254	1003	5789	4895	5089	918
K11176	ko:K11176 purO; IMP cyclohydrolase [EC:3.5.4.10]	2858	646	2077	608	642	5585	2007	2706	2355	9951	5257	7354	10527	4280	92	7826	5130	4009	817	228	9807	1267	980	5787	4894	5089	906
K11260	ko:K11260 fwdG; 4Fe-4S ferredoxin	2858	646	2076	608	640	5584	2003	2706	2351	9952	5258	7355	10529	4279	88	7827	5128	4009	694	226	9808	1254	979	5789	4895	5089	906
K11781	ko:K11781 cofH; 5-amino-6-(D-ribitylamino)uracil---L-tyrosine 4-hydroxyphenyl transferase [EC:2.5.1.147]	2858	664	2076	608	640	5584	2003	2706	2351	9951	5259	7354	10528	4279	88	7826	5128	4008	698	226	9807	1254	1004	5791	4894	5090	918
K01523	ko:K01523 hisE; phosphoribosyl-ATP pyrophosphohydrolase [EC:3.6.1.31]	2856	676	1898	752	765	5186	1626	2520	2187	9948	4845	7346	10526	4273	131	7826	5122	3878	371	248	10009	815	937	5750	4872	4951	904
K00378	ko:K00378 : No such data.	2853	386	1999	1210	1276	5263	1683	2661	2279	9938	4899	7296	10519	4248	70	7814	5088	3965	166	216	9730	828	918	5765	4870	4936	894
K05715	ko:K05715 2PGK; 2-phosphoglycerate kinase [EC:2.7.2.-]	2853	661	1998	1210	1276	5264	1684	2660	2278	9946	4900	7321	10524	4250	75	7825	5096	3964	198	216	9730	828	942	5766	4870	4948	908
K07134	ko:K07134 K07134; uncharacterized protein	2853	661	1998	1210	1276	5264	1684	2660	2278	9946	4900	7321	10524	4250	75	7825	5096	3964	198	216	9730	828	942	5766	4870	4948	908
K09139	ko:K09139 K09139; uncharacterized protein	2853	661	1998	1210	1276	5264	1684	2660	2278	9946	4902	7321	10524	4250	75	7825	5096	3964	202	216	9730	828	943	5768	4870	4950	908
K09153	ko:K09153 K09153; small membrane protein	2853	642	1998	1210	1276	5264	1684	2660	2278	9946	4900	7321	10524	4250	75	7825	5096	3964	198	216	9730	828	918	5766	4870	4948	894
K09724	ko:K09724 K09724; uncharacterized protein	2853	642	1998	1210	1276	5264	1684	2660	2278	9946	4900	7321	10524	4250	75	7825	5096	3964	198	216	9730	828	918	5766	4870	4948	894
K09727	ko:K09727 K09727; uncharacterized protein	2853	406	1998	1210	1276	5263	1683	2660	2278	9936	4898	7295	10517	4248	70	7814	5087	3964	162	216	9730	828	942	5763	4870	4936	906
K00204	ko:K00204 fwdH; 4Fe-4S ferredoxin	2852	640	1844	583	600	5146	1538	2428	2114	9946	4818	7320	10522	4250	74	7824	5094	3834	198	212	9726	790	918	5736	4842	4944	894
K00245	ko:K00245 frdB; fumarate reductase iron-sulfur subunit [EC:1.3.5.4]	2852	641	1859	665	684	5164	1566	2461	2138	9947	4833	7321	10522	4250	74	7824	5094	3856	198	212	9726	794	918	5739	4856	4946	894
K01042	ko:K01042 selA; L-seryl-tRNA(Ser) seleniumtransferase [EC:2.9.1.1]	2852	1331	1844	599	622	5146	1540	2428	2114	9946	4818	7320	10522	4250	74	7824	5094	3834	344	213	9726	790	919	5736	4842	4946	894
K01673	ko:K01673 cynT, can; carbonic anhydrase [EC:4.2.1.1]	2852	385	1848	583	602	5150	1544	2436	2123	9940	4816	7320	10518	4269	73	7813	5110	3836	285	214	9727	806	923	5732	4846	4935	896
K01854	ko:K01854 glf; UDP-galactopyranose mutase [EC:5.4.99.9]	2852	384	1844	582	600	5145	1537	2428	2114	9936	4814	7294	10514	4246	69	7812	5085	3834	158	212	9724	790	916	5730	4842	4930	892
K04652	ko:K04652 hypB; hydrogenase nickel incorporation protein HypB	2852	667	1854	589	604	5146	1562	2446	2132	9947	4819	7321	10522	4250	100	7824	5094	3835	212	235	9726	790	952	5738	4844	4946	908
K05884	ko:K05884 comC; L-2-hydroxycarboxylate dehydrogenase (NAD+) [EC:1.1.1.337]	2852	640	1844	583	600	5146	1538	2428	2114	9946	4818	7320	10522	4250	74	7824	5094	3834	198	212	9726	790	918	5736	4842	4944	894
K05895	ko:K05895 cobK-cbiJ; precorrin-6A/cobalt-precorrin-6A reductase [EC:1.3.1.54 1.3.1.106]	2852	1331	1844	599	622	5146	1540	2428	2114	9946	4818	7320	10522	4250	74	7824	5094	3834	220	213	9726	790	918	5736	4842	4946	894
K05979	ko:K05979 comB; 2-phosphosulfolactate phosphatase [EC:3.1.3.71]	2852	1331	1844	599	622	5146	1540	2428	2114	9946	4818	7320	10522	4250	74	7824	5094	3834	220	213	9726	790	918	5736	4842	4946	894
K06196	ko:K06196 ccdA; cytochrome c-type biogenesis protein	2852	385	1848	583	602	5150	1544	2435	2123	9938	4816	7319	10517	4268	73	7813	5110	3836	162	214	9726	816	922	5731	4844	4935	896
K06931	ko:K06931 K06931; uncharacterized protein	2852	384	1844	582	600	5145	1537	2428	2114	9936	4814	7294	10514	4246	69	7812	5085	3834	158	212	9724	790	916	5730	4842	4930	892
K06940	ko:K06940 K06940; uncharacterized protein	2852	1184	1540	1436	1477	2522	2728	1980	1702	281	2394	1304	403	1071	984	315	1198	1814	3229	592	1100	2234	1012	1864	464	823	852
K08096	ko:K08096 gch3; GTP cyclohydrolase IIa [EC:3.5.4.29]	2852	650	1865	590	606	5151	1571	2464	2140	9974	4832	7362	10555	4282	115	7856	5134	3846	350	235	9754	808	932	5746	4852	4949	901
K08097	ko:K08097 comA; phosphosulfolactate synthase [EC:4.4.1.19]	2852	640	1844	583	600	5146	1538	2428	2114	9946	4818	7320	10522	4250	74	7824	5094	3834	198	212	9726	790	918	5736	4842	4944	894
K08974	ko:K08974 K08974; putative membrane protein	2852	385	1848	583	602	5150	1544	2435	2123	9938	4816	7319	10517	4269	73	7813	5110	3836	287	214	9726	806	923	5731	4844	4935	896
K09126	ko:K09126 K09126; uncharacterized protein	2852	640	1847	583	600	5150	1540	2435	2119	9948	4820	7345	10524	4270	74	7824	5117	3836	198	212	9727	793	923	5737	4844	4948	897
K10977	ko:K10977 aksA; methanogen homocitrate synthase [EC:2.3.3.14 2.3.3.-]	2852	640	1844	583	600	5146	1538	2428	2114	9946	4818	7320	10522	4250	74	7824	5094	3834	198	212	9726	790	918	5736	4842	4944	894
K06897	ko:K06897 K06897; 7,8-dihydropterin-6-yl-methyl-4-(beta-D-ribofuranosyl)aminobenzene 5'-phosphate synthase [EC:2.5.1.105]	2847	1660	1175	2280	2334	2220	1881	1580	1325	267	1848	1311	388	1034	902	307	1164	1566	2036	520	935	1467	908	1884	379	5398	848
K06953	ko:K06953 K06953; uncharacterized protein	2846	2114	1146	2132	2213	2170	1843	1528	1279	244	1791	1248	357	1013	881	282	1136	1511	2267	511	905	1480	917	1854	350	5383	856
K03892	ko:K03892 arsR; ArsR family transcriptional regulator, arsenate/arsenite/antimonite-responsive transcriptional repressor	2844	1812	921	1320	1375	1997	1580	1178	1009	169	1631	1154	270	967	728	193	1074	1306	2046	426	820	1405	851	1778	278	5357	826
K06883	ko:K06883 K06883; uncharacterized protein	2842	2819	962	2223	2269	1769	1458	1328	1115	280	1402	1290	404	1034	997	324	1160	1382	1718	570	879	1016	899	1834	324	5248	859
K07089	ko:K07089 K07089; uncharacterized protein	2842	816	966	600	626	1831	1864	1174	1048	130	1942	724	229	717	623	166	782	573	2166	364	590	1822	800	1741	272	5380	742
K00573	ko:K00573 E2.1.1.77, pcm; protein-L-isoaspartate(D-aspartate) O-methyltransferase [EC:2.1.1.77]	2840	1396	764	1464	1475	1619	1236	1026	886	240	1271	1237	351	1005	870	278	1124	1209	1880	493	820	992	840	1773	273	5238	833
K03386	ko:K03386 PRDX2_4, ahpC; peroxiredoxin (alkyl hydroperoxide reductase subunit C) [EC:1.11.1.15]	2840	3472	803	1658	1685	1643	1274	1081	926	240	1282	1236	351	1003	885	278	1122	1234	1588	509	821	962	842	1780	280	5240	835
K03671	ko:K03671 trxA; thioredoxin 1	2840	1818	828	448	443	1459	1521	1046	940	230	1363	1230	338	1023	809	263	1140	1248	2206	473	876	1268	836	1696	290	534	808
K06215	ko:K06215 pdxS, pdx1; pyridoxal 5'-phosphate synthase pdxS subunit [EC:4.3.3.6]	2840	2086	762	1480	1496	1618	1233	1024	882	238	1269	1234	346	1003	865	277	1120	1208	1650	492	817	978	837	1773	272	5238	833
K09120	ko:K09120 K09120; uncharacterized protein	2840	2087	762	1480	1496	1617	1234	1025	881	240	1271	1237	351	1003	866	278	1122	1208	1648	492	820	969	837	1773	272	5238	833
K01750	ko:K01750 E4.3.1.12, ocd; ornithine cyclodeaminase [EC:4.3.1.12]	2838	1818	597	844	816	1501	1060	770	702	227	1181	1208	337	1001	793	265	1114	1079	1717	453	811	963	823	1734	246	5219	828
K01974	ko:K01974 RTCA, rtcA; RNA 3'-terminal phosphate cyclase (ATP) [EC:6.5.1.4]	2838	1134	740	1362	1369	1132	1195	988	852	194	1220	795	307	742	770	250	818	430	1043	434	794	948	755	1718	242	5120	760
K03074	ko:K03074 secF; preprotein translocase subunit SecF	2838	1371	693	1280	1313	1565	1120	907	779	174	1198	1171	273	962	722	202	1074	1133	1571	412	741	956	798	1733	228	5231	819
K03146	ko:K03146 THI4, THI1; cysteine-dependent adenosine diphosphate thiazole synthase [EC:2.4.2.60]	2838	1132	720	1298	1309	1123	1196	971	832	194	1225	796	308	743	724	251	819	426	1160	418	794	948	752	1718	248	5120	758
K09732	ko:K09732 K09732; uncharacterized protein	2838	1826	752	1460	1476	1146	1223	1014	871	194	1232	771	305	722	770	250	795	450	1066	435	793	948	750	1720	254	5119	756
K09736	ko:K09736 K09736; uncharacterized protein	2838	1136	757	1444	1455	1151	1228	1020	878	194	1235	796	307	743	773	250	820	452	1169	436	794	954	757	1720	255	5122	760
K02025	ko:K02025 ABC.MS.P; multiple sugar transport system permease protein	2836	3999	591	1223	1212	2153	839	829	728	421	733	2554	542	1784	1239	419	2033	3372	2810	712	886	452	1008	1810	297	602	1026
K00390	ko:K00390 cysH; phosphoadenosine phosphosulfate reductase [EC:1.8.4.8 1.8.4.10]	2835	1132	759	1042	1058	1138	1222	1020	875	227	1008	1198	338	992	859	262	1106	1203	1588	489	802	819	784	1677	265	393	800
K01439	ko:K01439 dapE; succinyl-diaminopimelate desuccinylase [EC:3.5.1.18]	2835	1838	863	1454	1461	1217	1354	1191	1016	290	1100	1261	409	1034	901	337	1152	1307	1623	523	870	849	794	1715	329	396	804
K07477	ko:K07477 K07477; translin	2835	1386	754	1042	1056	1134	1216	1014	867	234	1008	1198	341	973	860	274	1090	1202	1492	487	801	803	777	1677	263	400	797
K09134	ko:K09134 flA; adenosyl-fluoride synthase [EC:2.5.1.63]	2835	1132	759	1042	1058	1138	1222	1020	875	226	1006	1197	336	992	859	262	1105	1203	1580	489	801	819	782	1672	264	391	800
K02026	ko:K02026 ABC.MS.P1; multiple sugar transport system permease protein	2834	3739	586	1203	1194	1687	835	824	725	376	698	2114	498	1525	1146	392	1730	2615	2353	657	860	438	928	1758	280	487	952
K03284	ko:K03284 corA; magnesium transporter	2834	1108	712	940	960	1102	1130	936	802	201	980	1184	311	981	716	232	1093	1154	1523	412	768	802	745	1659	246	384	786
K03294	ko:K03294 TC.APA; basic amino acid/polyamine antiporter, APA family	2834	2036	574	415	393	1020	1017	736	669	207	913	1206	309	983	752	241	1098	1063	1589	426	770	777	737	1634	229	398	780
K03529	ko:K03529 smc; chromosome segregation protein	2834	1798	690	874	921	1086	1112	902	773	161	933	1132	259	951	715	186	1058	1128	1547	411	723	806	743	1633	220	386	786
K05520	ko:K05520 pfpI; protease I [EC:3.5.1.124]	2834	1812	746	1046	1074	1120	1191	998	851	225	1004	1196	333	992	756	262	1104	1186	1569	442	790	816	756	1671	265	389	790
K05896	ko:K05896 scpA; segregation and condensation protein A	2834	1798	690	874	921	1086	1112	902	773	162	934	1132	260	951	715	186	1058	1128	1547	411	724	806	743	1633	221	386	786
K06199	ko:K06199 crcB, FEX; fluoride exporter	2834	1362	692	860	899	1088	1115	903	777	170	938	1158	266	955	723	198	1068	1129	1695	412	724	818	748	1640	220	401	786
K07003	ko:K07003 K07003; uncharacterized protein	2834	821	886	781	844	1034	1532	1128	966	120	1327	700	219	698	601	160	760	524	1416	348	497	1235	712	1627	238	410	716
K07129	ko:K07129 K07129; uncharacterized protein	2834	866	736	936	951	652	1177	976	841	179	954	754	289	733	717	234	801	426	1113	418	774	798	697	1618	236	274	725
K07179	ko:K07179 RIOK2; RIO kinase 2 [EC:2.7.11.1]	2834	872	754	1022	1040	671	1218	1015	871	182	971	757	294	733	766	235	803	447	1123	434	777	804	702	1621	248	276	726
K07731	ko:K07731 K07731; putative transcriptional regulator	2834	1558	751	1034	1059	670	1209	1009	864	181	971	757	294	733	718	235	803	447	1136	419	777	804	697	1621	248	276	725
K08975	ko:K08975 K08975; putative membrane protein	2834	1557	738	953	975	654	1183	977	845	179	954	755	289	734	720	234	803	426	1261	421	774	811	699	1618	236	276	725
K09716	ko:K09716 dtdA, GEK1; D-aminoacyl-tRNA deacylase [EC:3.1.1.96]	2834	1562	754	1038	1063	671	1220	1015	871	182	971	757	294	733	766	235	803	447	1145	435	777	804	702	1621	248	277	726
K13280	ko:K13280 SEC11, sipW; signal peptidase I [EC:3.4.21.89]	2834	1818	803	1244	1266	711	1242	1061	928	167	970	770	274	728	810	215	803	468	1438	451	755	835	711	1622	245	295	726
K03413	ko:K03413 cheY; two-component system, chemotaxis family, chemotaxis protein CheY	2833	1104	570	374	364	995	985	714	649	167	860	1134	261	952	715	186	1059	1026	1521	408	722	773	742	1604	206	381	784
K04773	ko:K04773 sppA; protease IV [EC:3.4.21.-]	2833	1782	464	1271	1295	1130	659	636	547	158	756	1134	261	950	703	188	1054	960	1186	398	658	504	719	1676	176	5078	796
K00575	ko:K00575 cheR; chemotaxis protein methyltransferase CheR [EC:2.1.1.80]	2832	823	506	551	544	962	936	631	579	119	1066	702	220	697	592	161	758	226	1052	334	428	897	711	1638	168	5098	738
K02023	ko:K02023 : No such data.	2832	3212	648	1476	1540	792	878	922	770	248	638	1182	364	975	901	292	1090	1140	1535	513	760	408	746	1651	229	257	798
K06928	ko:K06928 NTPCR; nucleoside-triphosphatase [EC:3.6.1.15]	2832	1566	524	1434	1435	711	760	742	638	180	790	735	294	710	750	236	775	277	528	420	712	477	692	1662	203	4964	746
K07049	ko:K07049 K07049; TatD-related deoxyribonuclease	2832	1565	507	1353	1374	700	748	717	616	144	750	711	251	702	753	193	767	253	659	420	671	488	698	1639	181	4969	750
K01090	ko:K01090 E3.1.3.16; protein phosphatase [EC:3.1.3.16]	2830	1782	577	276	248	980	1041	743	674	254	911	1188	365	979	865	292	1090	1040	1728	494	542	756	761	1642	218	386	781
K03665	ko:K03665 hflX; GTPase	2830	1126	530	1018	1017	704	760	749	642	221	569	1187	332	983	845	260	1094	1030	1088	474	720	358	727	1622	213	250	791
K00758	ko:K00758 deoA, TYMP; thymidine phosphorylase [EC:2.4.2.4]	2828	828	670	766	811	602	1105	881	757	119	892	693	220	689	662	158	752	351	943	373	419	776	672	1576	188	272	710
K01995	ko:K01995 livG; branched-chain amino acid transport system ATP-binding protein	2828	1156	429	487	414	604	693	597	544	282	537	1248	398	1025	884	333	1140	937	1268	511	780	368	769	1628	219	247	810
K01996	ko:K01996 livF; branched-chain amino acid transport system ATP-binding protein	2828	1156	430	484	412	604	681	599	544	308	547	1262	425	1036	876	364	1154	947	1255	502	805	368	764	1633	227	247	810
K01997	ko:K01997 livH; branched-chain amino acid transport system permease protein	2828	1144	411	476	407	604	650	567	518	282	536	1248	398	1025	836	333	1140	937	1234	473	780	358	753	1624	219	244	806
K01998	ko:K01998 livM; branched-chain amino acid transport system permease protein	2828	1144	413	476	408	605	653	568	521	282	536	1248	398	1026	839	333	1142	938	1234	475	780	370	753	1624	220	245	806
K01999	ko:K01999 livK; branched-chain amino acid transport system substrate-binding protein	2828	1160	441	489	416	608	703	618	558	309	551	1286	427	1057	898	364	1176	948	1406	518	806	372	777	1638	228	251	816
K02061	ko:K02061 : No such data.	2828	1792	480	916	925	219	668	661	574	160	511	759	269	716	647	213	788	243	638	360	672	337	626	1560	178	146	712
K07075	ko:K07075 K07075; uncharacterized protein	2828	1054	544	292	288	980	951	680	616	163	854	1155	259	969	680	184	1074	1005	1377	387	440	758	718	1600	187	383	770
K07219	ko:K07219 K07219; putative molybdopterin biosynthesis protein	2828	1499	554	322	307	536	1010	712	649	157	868	742	265	719	694	202	785	286	1102	383	466	759	662	1574	198	271	703
K07330	ko:K07330 flaG-A, flaG; archaeal flagellar protein FlaG	2828	1511	667	775	829	602	1082	873	746	142	899	704	242	701	605	188	764	361	1074	343	441	787	659	1581	196	271	709
K07331	ko:K07331 flaH-A, flaH; archaeal flagellar protein FlaH	2828	1510	666	774	828	601	1078	872	743	142	899	704	242	700	602	188	762	361	1074	341	441	784	659	1581	195	270	709
K07332	ko:K07332 flaI-A, flaI; archaeal flagellar protein FlaI	2828	1510	666	774	828	601	1078	872	743	142	900	704	242	700	602	188	762	361	1078	341	441	784	660	1583	195	271	709
K09731	ko:K09731 K09731; uncharacterized protein	2828	816	658	757	805	602	1073	858	737	116	889	690	215	690	591	157	752	351	1046	336	416	786	658	1574	188	270	707
K02060	ko:K02060 : No such data.	2827	1794	500	1000	1013	220	714	704	598	159	524	758	268	715	637	212	788	246	653	358	662	340	617	1564	188	145	706
K03408	ko:K03408 cheW; purine-binding chemotaxis protein CheW	2827	814	506	130	128	486	926	633	575	125	809	718	220	711	586	158	774	224	1165	330	418	748	663	1544	168	267	710
K03412	ko:K03412 cheB; two-component system, chemotaxis family, protein-glutamate methylesterase/glutaminase [EC:3.1.1.61 3.5.1.44]	2827	814	504	130	129	484	927	626	573	118	806	691	215	690	590	157	750	222	1046	332	413	747	658	1544	162	266	706
K07339	ko:K07339 hicA; mRNA interferase HicA [EC:3.1.-.-]	2827	1504	503	146	150	482	925	626	570	122	806	692	217	689	586	158	750	222	1062	331	415	744	657	1542	165	265	706
K08978	ko:K08978 TC.BAT1; bacterial/archaeal transporter family protein	2826	823	278	531	509	527	486	361	354	116	628	671	218	668	631	159	728	52	568	337	349	446	656	1584	117	4955	728
K09163	ko:K09163 K09163; uncharacterized protein	2824	808	473	828	835	202	669	656	566	177	508	746	288	722	695	231	788	232	588	377	415	334	607	1557	170	131	698
K01783	ko:K01783 rpe, RPE; ribulose-phosphate 3-epimerase [EC:5.1.3.1]	2823	1740	274	141	127	512	464	353	336	154	400	1094	248	918	665	181	1016	803	902	372	354	284	652	1542	124	236	754
K00616	ko:K00616 E2.2.1.2, talA, talB; transaldolase [EC:2.2.1.2]	2822	1480	270	121	109	45	460	348	332	110	365	654	206	658	572	154	714	46	444	316	329	270	572	1490	108	121	681
K00639	ko:K00639 kbl, GCAT; glycine C-acetyltransferase [EC:2.3.1.29]	2822	1486	428	752	790	164	617	586	504	110	448	655	208	659	622	154	716	176	455	337	334	320	576	1520	134	126	683
K00958	ko:K00958 sat, met3; sulfate adenylyltransferase [EC:2.7.7.4]	2822	828	314	203	179	80	540	428	398	138	395	671	238	669	667	186	728	96	472	376	366	276	628	1506	128	126	707
K01438	ko:K01438 argE; acetylornithine deacetylase [EC:3.5.1.16]	2822	812	468	876	912	199	643	631	555	111	461	682	210	685	589	155	748	206	682	329	337	368	605	1525	146	132	698
K03407	ko:K03407 cheA; two-component system, chemotaxis family, sensor kinase CheA [EC:2.7.13.3]	2822	808	308	248	231	77	486	398	380	112	378	680	209	682	577	154	740	74	676	320	332	302	604	1494	118	126	698
K06218	ko:K06218 relE, stbE; mRNA interferase RelE/StbE	2822	789	270	105	86	45	458	348	333	111	365	655	206	658	572	154	714	47	422	316	330	270	572	1490	108	120	681
K07112	ko:K07112 K07112; uncharacterized protein	2822	2173	294	220	222	73	504	393	372	112	385	704	210	702	580	154	763	71	723	321	332	316	585	1495	122	132	688
K07327	ko:K07327 flaD-A, flaD; archaeal flagellar protein FlaD	2822	1501	424	748	785	163	606	580	496	110	448	655	208	659	573	154	716	176	444	320	334	308	596	1520	134	125	695
K00124	ko:K00124 fdoH, fdsB; formate dehydrogenase iron-sulfur subunit	2768	668	542	1842	1859	2087	813	729	595	206	1484	802	307	534	287	236	668	1200	1078	177	718	1086	768	1831	264	9950	754
K04070	ko:K04070 pflX; putative pyruvate formate lyase activating enzyme [EC:1.97.1.4]	2768	652	513	1702	1717	2056	793	694	558	231	1482	791	333	522	297	267	655	1183	1088	180	741	1076	740	1836	263	9947	739
K09131	ko:K09131 K09131; uncharacterized protein	2768	642	710	1215	1276	1982	1209	919	742	196	1616	763	286	514	254	221	648	1308	1548	158	755	1384	724	1765	283	5256	710
K03405	ko:K03405 chlI, bchI; magnesium chelatase subunit I [EC:6.6.1.1]	2766	1322	316	994	994	1909	592	396	332	167	1343	750	255	502	178	190	630	1000	1198	115	659	1044	713	1769	205	9942	730
K03926	ko:K03926 cutA; periplasmic divalent cation tolerance protein	2762	1328	522	1372	1406	1581	804	718	564	225	1236	799	323	535	214	261	668	1182	1090	146	713	940	672	1745	267	5117	702
K09715	ko:K09715 K09715; uncharacterized protein	2762	384	505	1260	1283	1110	780	684	548	183	1185	338	282	255	202	235	344	421	618	122	699	911	606	1687	239	5000	633
K03404	ko:K03404 chlD, bchD; magnesium chelatase subunit D [EC:6.6.1.1]	2761	1806	327	656	662	1448	608	422	344	181	1105	787	261	499	182	208	638	1016	1267	110	643	885	638	1688	208	5138	686
K00192	ko:K00192 cdhA; anaerobic carbon-monoxide dehydrogenase, CODH/ACS complex subunit alpha [EC:1.2.7.4]	2760	338	393	1356	1406	1510	651	521	404	120	1370	284	211	219	28	162	300	326	552	24	355	1040	616	1737	190	9826	646
K02591	ko:K02591 nifK; nitrogenase molybdenum-iron protein beta chain [EC:1.18.6.1]	2760	62	272	870	872	1418	526	332	278	110	1292	256	200	216	22	149	290	222	508	22	349	1008	590	1702	170	9808	632
K03136	ko:K03136 TFIIE1, GTF2E1, TFA1, tfe; transcription initiation factor TFIIE subunit alpha	2760	360	394	856	834	1042	683	519	444	158	1121	347	256	266	190	203	355	330	742	116	671	897	589	1658	225	5003	620
K07468	ko:K07468 K07468; putative ATP-dependent DNA ligase [EC:6.5.1.1]	2760	372	470	1166	1214	1077	729	631	495	144	1141	288	236	224	99	190	311	377	590	73	648	914	579	1661	214	4998	623
K09006	ko:K09006 K09006; uncharacterized protein	2760	372	470	1166	1214	1077	729	631	495	144	1141	288	236	224	99	190	311	377	590	73	648	914	579	1661	214	4998	623
K09737	ko:K09737 K09737; uncharacterized protein	2760	376	472	1170	1217	1078	740	637	502	145	1141	288	236	224	146	190	311	377	598	88	648	905	584	1661	214	4998	624
K02503	ko:K02503 HINT1, hinT, hit; histidine triad (HIT) family protein	2758	1036	337	238	250	986	611	434	359	174	844	710	260	494	215	200	617	1039	1161	134	656	760	598	1586	208	268	660
K07022	ko:K07022 K07022; uncharacterized protein	2757	376	516	922	953	650	800	712	564	180	942	327	280	246	200	231	338	437	616	120	684	766	554	1598	244	170	600
K07143	ko:K07143 K07143; UPF0148 protein	2757	120	521	922	954	654	806	718	571	171	939	323	271	265	198	219	352	439	577	122	682	771	558	1593	244	159	603
K09000	ko:K09000 cmr4; CRISPR-associated protein Cmr4	2757	94	456	1114	1147	1082	742	626	492	169	1175	307	268	249	116	220	328	396	548	86	412	902	594	1675	225	4984	626
K02027	ko:K02027 ABC.MS.S; multiple sugar transport system substrate-binding protein	2756	2030	334	1057	1062	1183	388	506	397	320	630	1238	432	796	424	348	973	1832	1299	253	732	354	682	1676	259	250	747
K09143	ko:K09143 K09143; uncharacterized protein	2756	56	292	534	521	973	538	360	310	143	1076	292	240	238	54	188	314	260	509	40	383	864	554	1633	186	4978	606
K00193	ko:K00193 cdhC; acetyl-CoA decarbonylase/synthase, CODH/ACS complex subunit beta [EC:2.3.1.169]	2755	327	269	450	457	941	517	327	272	117	1036	270	202	211	26	156	291	217	546	20	334	858	563	1615	163	4991	613
K00194	ko:K00194 cdhD, acsD; acetyl-CoA decarbonylase/synthase, CODH/ACS complex subunit delta [EC:2.1.1.245]	2755	308	269	450	457	941	517	327	272	117	1036	270	202	211	26	156	291	217	546	20	334	858	539	1615	163	4991	600
K00195	ko:K00195 cdhB; anaerobic carbon-monoxide dehydrogenase, CODH/ACS complex subunit epsilon	2755	327	269	450	457	941	517	327	272	117	1036	270	202	211	26	156	291	217	546	20	334	858	563	1615	163	4991	613
K00197	ko:K00197 cdhE, acsC; acetyl-CoA decarbonylase/synthase, CODH/ACS complex subunit gamma [EC:2.1.1.245]	2755	308	269	450	457	941	517	327	272	117	1036	270	202	211	26	156	291	217	546	20	334	858	539	1615	163	4991	600
K00259	ko:K00259 ald; alanine dehydrogenase [EC:1.4.1.1]	2755	72	272	450	458	944	520	333	277	108	1035	268	197	229	21	145	304	218	508	21	334	861	566	1610	164	4980	616
K02586	ko:K02586 nifD; nitrogenase molybdenum-iron protein alpha chain [EC:1.18.6.1]	2755	52	272	450	458	944	520	332	276	106	1034	267	195	228	20	144	304	218	502	20	333	861	542	1608	162	4979	602
K02589	ko:K02589 nifHD1, nifI1; nitrogen regulatory protein PII 1	2755	52	268	450	457	940	516	326	272	106	1031	243	194	208	20	144	282	216	502	20	332	858	536	1607	162	4976	599
K02590	ko:K02590 nifHD2, nifI2; nitrogen regulatory protein PII 2	2755	52	268	450	457	940	516	326	272	106	1031	243	194	208	20	144	282	216	502	20	332	858	536	1607	162	4976	599
K06039	ko:K06039 ychN; uncharacterized protein involved in oxidation of intracellular sulfur	2755	72	268	450	458	940	517	326	273	106	1031	243	194	208	21	144	282	216	504	21	332	858	560	1607	162	4976	612
K06868	ko:K06868 sepcysS; Sep-tRNA:Cys-tRNA synthetase [EC:2.5.1.73]	2755	327	272	450	458	944	520	333	276	118	1041	294	206	232	26	156	314	218	554	20	336	861	570	1620	164	4996	616
K06964	ko:K06964 K06964; uncharacterized protein	2755	308	268	450	457	941	517	326	272	116	1036	269	201	211	26	156	290	216	546	20	333	858	539	1614	162	4991	600
K07587	ko:K07587 sepRS; O-phosphoseryl-tRNA synthetase [EC:6.1.1.27]	2755	327	272	450	458	944	520	333	276	117	1039	294	204	232	26	156	314	218	546	20	335	861	568	1616	164	4994	616
K00688	ko:K00688 PYG, glgP; glycogen phosphorylase [EC:2.4.1.1]	2754	318	476	852	891	1098	738	645	509	188	951	724	284	491	216	214	614	1163	987	128	400	773	592	1627	236	266	651
K01611	ko:K01611 speD, AMD1; S-adenosylmethionine decarboxylase [EC:4.1.1.50]	2754	1086	359	1112	1110	732	442	556	430	273	605	792	380	535	368	319	665	1096	606	225	702	329	610	1632	253	134	678
K07444	ko:K07444 ypsC; putative N6-adenine-specific DNA methylase [EC:2.1.1.-]	2753	625	274	831	842	664	301	407	305	218	523	754	314	497	230	255	628	1000	567	145	626	313	573	1594	196	140	664
K00797	ko:K00797 speE, SRM; spermidine synthase [EC:2.5.1.16]	2752	806	288	912	936	215	338	440	332	166	499	289	264	235	180	216	316	264	227	107	601	304	498	1540	192	15	591
K01741	ko:K01741 E4.2.99.18; DNA-(apurinic or apyrimidinic site) lyase [EC:4.2.99.18]	2752	115	289	897	914	216	340	440	335	164	498	288	264	236	184	216	318	264	207	108	600	316	498	1540	192	15	591
K03281	ko:K03281 TC.CIC; chloride channel protein, CIC family	2752	776	486	852	897	630	756	666	524	168	926	297	266	242	116	217	324	416	564	86	399	758	542	1584	226	154	594
K06935	ko:K06935 K06935; uncharacterized protein	2752	370	288	897	912	216	337	440	332	174	502	314	270	238	186	228	325	264	120	106	601	304	498	1545	192	28	592
K06948	ko:K06948 yqeH; 30S ribosome assembly GTPase	2752	114	288	896	912	215	336	440	332	164	498	288	264	234	180	216	316	264	80	106	600	304	496	1540	192	14	591
K07176	ko:K07176 K07176; putative serine/threonine protein kinase	2752	110	264	812	826	197	300	393	300	138	474	274	236	224	166	185	303	233	73	100	575	298	496	1530	172	13	589
K07405	ko:K07405 E3.2.1.1A; alpha-amylase [EC:3.2.1.1]	2752	750	471	848	896	632	736	640	506	144	917	284	241	231	124	186	311	407	556	74	375	758	512	1577	220	154	578
K07745	ko:K07745 K07745; transcriptional regulator	2752	370	288	897	912	216	337	440	332	174	502	314	270	238	186	228	325	264	120	106	601	304	498	1545	192	28	592
K08074	ko:K08074 ADPGK; ADP-dependent glucokinase [EC:2.7.1.147]	2752	46	420	656	718	580	654	554	430	102	854	231	188	201	20	141	276	342	496	22	320	746	484	1544	182	148	568
K09137	ko:K09137 K09137; uncharacterized protein	2752	320	421	656	718	580	654	554	430	113	859	258	197	204	24	153	285	342	539	22	322	746	510	1551	182	163	582
K09138	ko:K09138 K09138; uncharacterized protein	2752	312	221	1142	1180	660	250	335	244	114	698	262	201	204	66	155	282	213	78	42	268	440	505	1600	152	4858	602
K10907	ko:K10907 K10907; aminotransferase [EC:2.6.1.-]	2752	64	458	798	860	610	678	603	473	104	866	256	191	223	20	141	300	369	621	24	323	766	514	1548	191	153	584
K00860	ko:K00860 cysC; adenylylsulfate kinase [EC:2.7.1.25]	2750	60	292	42	50	462	558	368	300	130	784	247	218	211	82	172	288	222	536	62	343	710	500	1524	164	146	572
K01843	ko:K01843 kamA; lysine 2,3-aminomutase [EC:5.4.3.2]	2750	44	266	28	42	462	508	322	266	102	772	230	188	200	18	140	274	212	504	18	315	708	486	1516	154	146	566
K02587	ko:K02587 nifE; nitrogenase molybdenum-cofactor synthesis protein NifE	2750	302	40	426	416	507	54	56	40	111	598	259	196	202	12	154	280	44	49	6	252	396	483	1562	111	4850	592
K03411	ko:K03411 cheD; chemotaxis protein CheD [EC:3.5.1.44]	2750	63	270	29	44	466	514	328	273	104	773	255	189	222	22	140	298	213	623	20	317	724	514	1514	156	148	583
K07092	ko:K07092 K07092; uncharacterized protein	2750	70	48	430	420	506	73	68	48	102	594	233	190	199	28	142	270	44	28	21	252	396	512	1558	111	4836	606
K07166	ko:K07166 K07166; ACT domain-containing protein	2750	67	278	34	47	466	533	341	282	104	774	255	190	222	44	140	298	213	646	35	317	724	521	1518	156	149	585
K07457	ko:K07457 K07457; endonuclease III related protein	2750	739	55	523	524	524	85	88	63	103	610	234	191	199	6	142	271	65	36	7	252	400	482	1562	124	4838	590
K09718	ko:K09718 K09718; uncharacterized protein	2750	49	160	910	950	597	179	244	164	102	667	234	192	199	6	143	272	148	10	8	256	429	482	1584	130	4838	592
K13039	ko:K13039 comE; sulfopyruvate decarboxylase subunit beta [EC:4.1.1.79]	2750	299	266	29	42	462	508	322	266	113	776	257	195	203	24	152	283	212	539	18	317	708	486	1520	156	159	568
K01810	ko:K01810 GPI, pgi; glucose-6-phosphate isomerase [EC:5.3.1.9]	2748	1014	112	224	204	547	167	174	142	208	442	727	304	493	245	241	615	870	664	141	338	286	549	1554	166	126	646
K00703	ko:K00703 glgA; starch synthase [EC:2.4.1.21]	2747	51	206	643	684	164	224	304	221	101	420	224	190	192	108	140	266	186	36	56	252	288	454	1495	132	10	569
K06870	ko:K06870 K06870; uncharacterized protein	2747	95	264	741	758	180	305	400	302	190	486	301	290	244	190	246	326	232	78	116	344	295	502	1539	172	14	590
K06983	ko:K06983 K06983; uncharacterized protein	2747	83	246	733	752	180	274	368	276	164	474	287	262	233	150	214	312	222	57	87	318	294	492	1530	164	12	586
K09742	ko:K09742 K09742; uncharacterized protein	2747	83	246	733	752	180	274	368	276	164	474	287	262	233	150	214	312	222	57	87	318	294	492	1530	164	12	586
K11389	ko:K11389 gapor; glyceraldehyde-3-phosphate dehydrogenase (ferredoxin) [EC:1.2.7.6]	2747	52	220	725	770	182	253	336	244	101	434	224	190	192	108	140	266	208	37	56	252	292	454	1498	144	12	569
K00612	ko:K00612 E2.1.3.-; carbamoyltransferase [EC:2.1.3.-]	2746	60	206	713	763	164	220	314	221	98	432	221	184	192	6	138	264	190	6	8	240	299	452	1496	142	9	572
K00872	ko:K00872 thrB1; homoserine kinase [EC:2.7.1.39]	2746	768	244	742	774	166	269	366	269	162	474	308	259	255	72	214	335	206	192	57	308	307	478	1531	164	15	582
K02011	ko:K02011 afuB, fbpB; iron(III) transport system permease protein	2746	40	41	8	2	46	50	53	44	98	334	220	182	192	40	138	264	57	133	22	244	260	445	1462	104	7	565
K02062	ko:K02062 thiQ; thiamine transport system ATP-binding protein	2746	64	201	636	682	147	214	296	210	98	416	222	184	193	31	138	266	169	149	25	240	298	460	1495	131	9	574
K07291	ko:K07291 dipps; CDP-L-myo-inositol myo-inositolphosphotransferase [EC:2.7.8.34]	2746	71	210	639	682	146	222	314	223	124	428	235	212	203	46	170	278	178	24	37	264	286	464	1502	138	10	576
K07329	ko:K07329 flaF-A, flaF; archaeal flagellar protein FlaF	2746	754	204	649	703	149	203	304	211	126	430	260	215	224	20	170	300	180	162	15	266	300	461	1503	140	13	578
K07565	ko:K07565 NIP7; 60S ribosome subunit biogenesis protein NIP7	2746	71	210	639	682	146	222	314	223	124	428	235	212	203	46	170	278	178	24	37	264	286	464	1502	138	10	576
K08289	ko:K08289 purT; phosphoribosylglycinamide formyltransferase 2 [EC:2.1.2.2]	2746	41	206	713	762	164	220	314	220	98	432	221	184	192	6	138	264	190	4	8	240	289	428	1496	142	8	559
K09130	ko:K09130 K09130; uncharacterized protein	2746	40	158	489	536	118	170	240	158	98	406	221	184	191	4	138	264	142	3	6	238	279	428	1490	122	6	559
K09157	ko:K09157 K09157; uncharacterized protein	2746	67	114	193	164	80	176	182	144	165	408	287	262	232	170	214	311	114	81	98	314	259	474	1506	150	10	574
K09725	ko:K09725 K09725; uncharacterized protein	2746	59	192	631	678	146	191	282	197	98	418	221	185	192	6	138	264	168	7	8	240	285	454	1495	130	8	572
K09745	ko:K09745 K09745; uncharacterized protein	2746	750	192	647	700	146	193	282	197	98	416	221	184	192	6	138	264	168	25	9	240	285	452	1493	130	8	572
K00024	ko:K00024 mdh; malate dehydrogenase [EC:1.1.1.37]	2745	44	64	92	91	50	100	102	72	101	352	246	187	213	30	138	288	62	152	20	237	266	442	1470	118	10	564
K00191	ko:K00191 : No such data.	2745	38	36	4	2	28	45	50	33	98	334	220	182	191	4	138	262	38	3	4	234	246	428	1462	104	4	558
K00372	ko:K00372 nasA; assimilatory nitrate reductase catalytic subunit [EC:1.7.99.-]	2745	38	38	4	3	29	49	51	37	98	334	220	182	192	8	138	264	39	5	6	234	258	429	1462	104	4	558
K00652	ko:K00652 bioF; 8-amino-7-oxononanoate synthase [EC:2.3.1.47]	2745	38	36	4	2	28	45	50	34	98	334	220	182	191	5	138	262	38	130	4	234	256	430	1462	104	4	558
K00833	ko:K00833 bioA; adenosylmethionine---8-amino-7-oxononanoate aminotransferase [EC:2.6.1.62]	2745	38	36	4	2	28	45	50	33	98	334	220	182	191	4	138	262	38	3	4	234	246	428	1462	104	4	558
K01008	ko:K01008 selD, SEPHS; selenide, water dikinase [EC:2.7.9.3]	2745	38	36	4	2	28	45	50	34	98	334	220	182	191	5	138	262	38	5	4	234	246	428	1462	104	4	558
K01077	ko:K01077 E3.1.3.1, phoA, phoB; alkaline phosphatase [EC:3.1.3.1]	2745	38	36	4	2	28	45	50	33	98	334	220	182	191	4	138	262	38	3	4	234	246	428	1462	104	4	558
K01174	ko:K01174 nuc; micrococcal nuclease [EC:3.1.31.1]	2745	57	36	4	2	28	45	50	33	98	334	220	182	191	4	138	262	38	128	4	234	246	454	1462	104	4	571
K01571	ko:K01571 oadA; oxaloacetate decarboxylase (Na+ extruding) subunit alpha [EC:7.2.4.2]	2745	62	74	150	148	56	78	100	79	101	346	223	188	192	54	138	266	64	12	22	238	254	458	1465	112	6	572
K01789	ko:K01789 : No such data.	2745	38	36	4	2	28	45	50	33	98	334	220	182	191	4	138	262	38	3	4	234	246	428	1462	104	4	558
K01906	ko:K01906 bioW; 6-carboxyhexanoate--CoA ligase [EC:6.2.1.14]	2745	38	36	4	2	28	45	50	33	98	334	220	182	191	4	138	262	38	3	4	234	246	428	1462	104	4	558
K01935	ko:K01935 bioD; dethiobiotin synthetase [EC:6.3.3.3]	2745	38	36	4	2	28	45	50	34	98	334	220	182	191	5	138	262	38	130	4	234	246	430	1462	104	4	558
K02012	ko:K02012 afuA, fbpA; iron(III) transport system substrate-binding protein	2745	38	36	4	2	28	45	50	34	98	334	220	182	191	5	138	262	38	130	4	234	256	430	1462	104	4	558
K02041	ko:K02041 phnC; phosphonate transport system ATP-binding protein [EC:7.3.2.2]	2745	38	38	4	4	29	49	51	37	98	334	220	182	192	9	138	264	39	7	6	234	268	429	1462	104	5	558
K02042	ko:K02042 phnE; phosphonate transport system permease protein	2745	38	41	4	4	33	52	57	41	98	336	244	184	212	9	138	287	40	8	6	236	272	434	1463	104	8	562
K02044	ko:K02044 phnD; phosphonate transport system substrate-binding protein	2745	38	38	4	4	29	49	51	37	98	334	220	182	192	9	138	264	39	7	6	234	268	429	1462	104	5	558
K02069	ko:K02069 ABC.X2.P; putative ABC transport system permease protein	2745	38	36	4	2	28	45	50	34	98	334	220	183	191	5	138	262	38	9	4	234	246	430	1464	104	4	558
K02574	ko:K02574 napH; ferredoxin-type protein NapH	2745	46	46	10	6	28	69	68	50	98	334	220	182	191	30	138	262	38	18	27	234	246	438	1464	104	6	560
K02575	ko:K02575 NRT, narK, nrtP, nasA; MFS transporter, NNP family, nitrate/nitrite transporter	2745	39	52	86	87	46	74	82	57	98	348	220	182	191	5	138	262	60	6	4	234	250	428	1465	116	4	558
K03341	ko:K03341 SEPSECS; O-phospho-L-seryl-tRNASec:L-selenocysteinyl-tRNA synthase [EC:2.9.1.2]	2745	38	36	4	2	28	45	50	33	98	334	220	182	191	4	138	262	38	3	4	234	246	428	1462	104	4	558
K03722	ko:K03722 dinG; ATP-dependent DNA helicase DinG [EC:3.6.4.12]	2745	38	36	4	2	28	45	50	33	98	334	220	182	191	4	138	262	38	3	4	234	246	428	1462	104	4	558
K03833	ko:K03833 selB, EEFSEC; selenocysteine-specific elongation factor	2745	38	36	4	2	28	45	50	33	98	334	220	182	191	4	138	262	38	3	4	234	246	428	1462	104	4	558
K06917	ko:K06917 selU; tRNA 2-selenouridine synthase [EC:2.9.1.-]	2745	38	36	4	2	28	45	50	33	98	334	220	182	191	4	138	262	38	3	4	234	246	428	1462	104	4	558
K06924	ko:K06924 K06924; uncharacterized protein	2745	50	56	12	6	28	76	83	59	125	345	235	210	202	44	169	276	49	24	33	260	247	440	1471	112	6	562
K06986	ko:K06986 K06986; uncharacterized protein	2745	38	36	4	2	28	45	50	33	98	334	220	182	191	4	138	262	38	3	4	234	246	428	1462	104	4	558
K07162	ko:K07162 K07162; uncharacterized protein	2745	57	36	4	2	28	45	50	33	98	334	220	182	191	4	138	262	38	3	4	234	246	452	1462	104	4	571
K07216	ko:K07216 K07216; hemerythrin	2745	38	37	4	2	28	45	51	33	99	334	221	184	191	4	138	263	39	3	4	235	246	428	1462	104	4	558
K07328	ko:K07328 flaE-A, flaE; archaeal flagellar protein FlaE	2745	729	40	20	25	31	50	56	37	98	336	244	184	212	4	138	285	40	275	5	236	260	436	1463	104	8	562
K09010	ko:K09010 K09010; uncharacterized protein	2745	38	36	4	2	28	45	50	33	98	334	220	182	191	4	138	262	38	3	4	234	246	428	1462	104	4	558
K09160	ko:K09160 K09160; uncharacterized protein	2745	38	36	4	2	28	45	50	33	98	334	220	182	191	4	138	262	38	3	4	234	246	428	1462	104	4	558
K09791	ko:K09791 K09791; uncharacterized protein	2745	38	36	4	2	28	45	50	33	98	334	220	182	191	4	138	262	38	3	4	234	246	428	1462	104	4	558
K09887	ko:K09887 dcd; dCTP deaminase (dUMP-forming) [EC:3.5.4.30]	2745	38	36	4	2	28	45	50	33	98	334	220	182	191	4	138	262	38	3	4	234	246	428	1462	104	4	558
K10837	ko:K10837 PSTK; O-phosphoseryl-tRNA(Sec) kinase [EC:2.7.1.164]	2745	38	36	4	2	28	45	50	33	98	334	220	182	191	4	138	262	38	3	4	234	246	428	1462	104	4	558
K10978	ko:K10978 aksF; methanogen homoisocitrate dehydrogenase [EC:1.1.1.87 1.1.1.-]	2745	38	36	4	2	28	45	50	33	98	334	220	182	191	4	138	262	38	3	4	234	246	428	1462	104	4	558
K11174	ko:K11174 : No such data.	2745	38	36	4	2	28	45	50	33	98	334	220	182	191	4	138	262	38	3	4	234	246	428	1462	104	4	558
K11645	ko:K11645 fbaB; fructose-bisphosphate aldolase, class I [EC:4.1.2.13]	2745	38	36	4	2	28	45	50	33	98	334	220	182	191	4	138	262	38	3	4	234	246	428	1462	104	4	558
K01990	ko:K01990 ABC-2.A; ABC-2 type transport system ATP-binding protein	714	12182	6322	8152	8385	11073	8620	8464	7377	10549	8434	12606	11226	8872	5443	8410	9798	9278	9236	3254	12350	3780	2619	5550	5628	11860	1796
K07133	ko:K07133 K07133; uncharacterized protein	681	4238	10369	3560	3773	24626	9351	13703	11935	49333	22020	36756	51828	21529	1690	38509	25392	20457	2638	1824	48059	2644	2691	21195	23916	984	1888
K09687	ko:K09687 : No such data.	572	6904	6426	5556	5689	14660	7550	8503	7427	20175	11859	17729	21258	11093	3298	15858	12768	11459	6223	2195	20960	3509	2329	9415	10086	16158	1586
K09686	ko:K09686 : No such data.	506	6086	7426	4818	5035	18276	7589	9832	8519	29878	15219	23768	31411	14110	2059	23369	16564	14949	4683	1672	29759	3210	2296	13327	14681	11024	1564
K03308	ko:K03308 TC.NSS; neurotransmitter:Na+ symporter, NSS family	488	2104	7610	1359	1496	18698	6501	10028	8775	39352	16995	28704	41326	16681	826	30699	19738	15304	1267	1143	37992	1665	1892	16754	18958	506	1336
K00804	ko:K00804 GGPS1; geranylgeranyl diphosphate synthase, type III [EC:2.5.1.1 2.5.1.10 2.5.1.29]	484	3537	6664	966	1034	15785	6797	8675	7661	29655	14145	22661	31160	13472	1599	23156	15806	12744	3697	1436	29237	2687	1902	12832	14426	1077	1280
K02035	ko:K02035 ABC.PE.S; peptide/nickel transport system substrate-binding protein	477	5314	6008	3420	3539	13046	6968	7923	6931	20132	10929	17136	21199	10550	2829	15794	12220	11263	5694	1934	20530	3024	1990	9050	10008	1499	1330
K02032	ko:K02032 ABC.PE.A1; peptide/nickel transport system ATP-binding protein	474	5724	5834	2855	2942	12480	6790	7666	6747	20057	10812	16677	21121	10279	2627	15733	11902	10388	5335	1817	20472	2974	1890	8958	9966	1381	1248
K02033	ko:K02033 ABC.PE.P; peptide/nickel transport system permease protein	470	5968	5721	3306	3444	12578	6412	7556	6608	20059	10432	17060	21116	10501	2623	15715	12163	11036	5416	1819	20370	2565	1890	8962	9923	1353	1306
K02034	ko:K02034 ABC.PE.P1; peptide/nickel transport system permease protein	470	5972	5724	3310	3448	12579	6423	7562	6615	20060	10432	17060	21116	10501	2671	15715	12163	11036	5425	1835	20370	2556	1895	8962	9923	1354	1308
K00599	ko:K00599 METTL6; methyltransferase-like protein 6 [EC:2.1.1.-]	461	5364	4686	1013	1089	9194	6997	5904	5301	10078	8009	9974	10635	6681	2786	7888	7512	6804	7857	1782	10914	4348	1731	4868	5246	1962	1061
K00100	ko:K00100 bdhAB; butanol dehydrogenase [EC:1.1.1.-]	452	5316	4629	1306	1321	10788	4802	6040	5419	19798	9334	16062	20829	9915	2052	15469	11467	8614	3276	1488	19690	1630	1551	8668	9597	5656	1119
K00059	ko:K00059 fabG, OAR1; 3-oxoacyl-[acyl-carrier protein] reductase [EC:1.1.1.100]	424	6768	3327	2681	2717	6084	3838	4460	3996	10103	4778	9888	10666	6595	2884	7946	7416	5842	3762	1796	10634	752	1311	4554	4982	836	1006
K07079	ko:K07079 K07079; uncharacterized protein	400	1784	6110	1044	1130	15284	5798	7970	7000	29532	13828	21676	31017	12656	785	23038	14948	11734	1860	960	28694	2280	1617	12747	14310	5518	1082
K00123	ko:K00123 fdoG, fdhF, fdwA; formate dehydrogenase major subunit [EC:1.17.1.9]	387	4434	4942	2896	3015	11905	5159	6496	5684	19844	10180	15650	20865	9418	1536	15518	10998	9050	2792	1221	19732	2208	1530	8864	9714	10533	1048
K10725	ko:K10725 cdc6A; archaeal cell division control protein 6	387	3510	4854	2436	2477	11842	5117	6380	5623	19900	10170	15712	20935	9476	1700	15581	11056	8995	3156	1296	19805	2196	1577	8870	9730	10528	1062
K00995	ko:K00995 pgsA, PGS1; CDP-diacylglycerol---glycerol-3-phosphate 3-phosphatidyltransferase [EC:2.7.8.5]	382	3480	4784	1834	1901	11305	5004	6264	5512	19830	9834	15608	20848	9404	1568	15500	10974	8913	2857	1226	19708	1994	1482	8736	9676	5684	1014
K01992	ko:K01992 ABC-2.P; ABC-2 type transport system permease protein	370	7572	3217	5810	5973	5897	5263	4288	3704	512	3921	3559	629	3007	3328	517	3136	4148	6575	1907	1846	3244	1578	1141	682	16080	1010
K02031	ko:K02031 ABC.PE.A; peptide/nickel transport system ATP-binding protein	362	5342	3866	2964	3079	7431	4856	5104	4470	10178	6152	9532	10746	6170	2432	8016	7016	6446	4651	1543	10590	2109	1367	4726	5146	1139	922
K01912	ko:K01912 paaK; phenylacetate-CoA ligase [EC:6.2.1.30]	313	2026	4608	1576	1640	12075	4853	5967	5248	19760	10368	15130	20756	8912	873	15414	10493	8925	2738	849	19628	2540	1407	8788	9679	10531	917
K00852	ko:K00852 rbsK, RBKS; ribokinase [EC:2.7.1.15]	304	3260	4162	2782	2803	11445	3780	5548	4855	19899	9540	15273	20920	8961	1082	15587	10560	8664	1563	930	19566	1362	1355	8843	9641	14980	948
K07011	ko:K07011 wbbL; rhamnosyltransferase	303	2026	4299	2100	2158	11310	4083	5660	4944	19813	9617	15148	20820	8914	904	15485	10493	8717	1756	844	19536	1642	1298	8743	9626	10248	900
K03660	ko:K03660 OGG1; N-glycosylase/DNA lyase [EC:3.2.2.- 4.2.99.18]	302	2268	4144	1399	1426	11182	3961	5428	4782	19786	9500	15150	20782	8909	914	15452	10494	8564	2082	864	19492	1625	1295	8701	9578	10266	894
K04043	ko:K04043 dnaK, HSPA9; molecular chaperone DnaK	293	2392	4083	898	949	10679	3863	5332	4700	19737	9208	15046	20731	8861	805	15392	10427	8526	1826	798	19166	1452	1209	8575	9545	5400	845
K01895	ko:K01895 ACSS1_2, acs; acetyl-CoA synthetase [EC:6.2.1.1]	292	5495	3112	2133	2158	7984	3947	4029	3587	10042	6533	8646	10572	5420	1526	7882	6236	5230	3602	1042	10370	2384	1217	4793	5020	15413	792
K00125	ko:K00125 fdhB; formate dehydrogenase (coenzyme F420) beta subunit [EC:1.17.98.3 1.8.98.6]	290	1976	3875	920	941	9797	3425	5095	4494	19710	8752	14649	20700	8599	736	15387	10134	7618	824	744	19345	970	1079	8488	9495	5170	770
K01802	ko:K01802 E5.2.1.8; peptidylprolyl isomerase [EC:5.2.1.8]	284	3148	3258	1926	1984	7144	4033	4237	3731	10000	6077	8557	10529	5366	1520	7833	6172	5342	3080	1036	10317	2072	1102	4621	5017	5732	720
K03307	ko:K03307 TC.SSS; solute:Na+ symporter, SSS family	284	2905	3212	1777	1844	7120	3987	4170	3681	9990	6061	8532	10520	5365	1522	7821	6166	5317	3266	1016	10314	2082	1116	4606	5009	5717	730
K01740	ko:K01740 metY; O-acetylhomoserine (thiol)-lyase [EC:2.5.1.49]	282	1427	3847	417	454	9302	3389	5051	4461	19683	8474	14582	20676	8585	700	15357	10107	7592	974	727	19042	839	1023	8378	9470	313	730
K13787	ko:K13787 idsA; geranylgeranyl diphosphate synthase, type I [EC:2.5.1.1 2.5.1.10 2.5.1.29]	276	3668	3119	1728	1749	6302	3684	4099	3618	10050	5447	8683	10580	5429	1666	7893	6250	5236	3343	1110	10276	1491	1056	4520	4992	800	702
K00600	ko:K00600 glyA, SHMT; glycine hydroxymethyltransferase [EC:2.1.2.1]	274	3829	2764	1751	1787	6248	3090	3646	3227	9988	5188	8512	10516	5328	1496	7827	6128	4969	2363	1008	10153	1152	988	4512	4905	5448	700
K00754	ko:K00754 bshA; L-malate glycosyltransferase [EC:2.4.1.-]	261	6747	1479	1563	1584	2837	2745	1841	1710	106	1993	1898	149	1791	1896	94	1800	1361	4134	1079	873	1805	844	493	226	10572	567
K03738	ko:K03738 aor; aldehyde:ferredoxin oxidoreductase [EC:1.2.7.5]	252	4112	1723	3278	3309	1588	2617	2385	2096	269	1108	2027	354	1853	2281	294	1885	1685	2458	1294	1209	784	809	431	360	650	567
K01925	ko:K01925 murD; UDP-N-acetylmuramoylalanine--D-glutamate ligase [EC:6.3.2.9]	218	1462	3966	1266	1374	10750	3568	5216	4518	19742	9253	14638	20720	8378	244	15400	9970	8620	1332	486	19074	1446	1061	8583	9557	5308	722
K03688	ko:K03688 ubiB, aarF; ubiquinone biosynthesis protein	215	690	3840	760	822	10190	3438	5022	4389	19678	9138	14145	20662	8112	141	15348	9648	7760	800	428	19044	1398	979	8494	9522	5164	645
K00641	ko:K00641 metX; homoserine O-acetyltransferase/O-succinyltransferase [EC:2.3.1.31 2.3.1.46]	210	684	3616	736	783	9761	2982	4758	4164	19675	8703	14160	20660	8125	131	15346	9662	7589	435	416	18965	953	931	8445	9472	5027	640
K01924	ko:K01924 murC; UDP-N-acetylmuramate--alanine ligase [EC:6.3.2.8]	210	686	3732	1221	1315	9848	3100	4940	4282	19674	8772	14136	20659	8103	127	15346	9638	7691	304	416	18967	970	923	8470	9490	5025	638
K07098	ko:K07098 K07098; uncharacterized protein	210	688	3619	741	784	9756	2994	4764	4166	19674	8700	14135	20657	8103	149	15346	9637	7587	322	429	18963	937	929	8444	9470	5022	638
K07052	ko:K07052 K07052; uncharacterized protein	206	1702	2524	2329	2351	7160	2717	3347	2923	9980	5666	8100	10501	4876	949	7819	5689	4945	2090	727	10088	1431	941	4676	4906	14992	634
K08972	ko:K08972 K08972; putative membrane protein	205	675	3608	315	366	9278	2966	4746	4150	19670	8439	14122	20650	8095	125	15341	9629	7582	297	412	18946	787	870	8347	9463	190	604
K09690	ko:K09690 ABC-2.LPSE.P; lipopolysaccharide transport system permease protein	205	675	3608	315	366	9278	2966	4746	4150	19671	8439	14123	20651	8095	125	15341	9630	7582	297	412	18947	787	870	8347	9464	190	604
K12267	ko:K12267 msrAB; peptide methionine sulfoxide reductase msrA/msrB [EC:1.8.4.11 1.8.4.12]	205	675	3608	315	366	9278	2966	4746	4150	19671	8439	14123	20651	8095	125	15341	9630	7582	297	412	18947	787	870	8347	9464	190	604
K00179	ko:K00179 iorA; indolepyruvate ferredoxin oxidoreductase, alpha subunit [EC:1.2.7.8]	201	1876	2780	1781	1843	6222	3151	3647	3186	9902	5555	7607	10421	4595	871	7744	5360	4393	1670	664	10089	1557	820	4475	4934	5343	510
K01790	ko:K01790 rfbC, rmlC; dTDP-4-dehydrorhamnose 3,5-epimerase [EC:5.1.3.13]	200	2389	2402	1564	1554	6615	2533	3150	2792	9980	5344	8089	10498	4867	900	7815	5680	4861	1779	677	10071	1221	890	4549	4888	10157	606
K00773	ko:K00773 tgt, QTRT1; queuine tRNA-ribosyltransferase [EC:2.4.2.29]	198	2126	2741	1154	1218	6165	3096	3582	3126	9968	5314	8049	10483	4858	931	7798	5668	5108	2239	706	10121	1424	844	4432	4932	623	552
K03100	ko:K03100 lepB; signal peptidase I [EC:3.4.21.89]	198	2837	2667	2190	2287	6327	2778	3541	3057	9964	5218	8050	10482	4858	871	7800	5666	5070	2012	683	10059	1150	862	4505	4914	5318	589
K03622	ko:K03622 ssh10b; archaea-specific DNA-binding protein	198	2411	2540	1638	1676	6244	2677	3364	2937	10003	5167	8091	10520	4869	966	7842	5686	4988	1674	715	10092	1106	880	4489	4908	5329	599
K04796	ko:K04796 RUXX; small nuclear ribonucleoprotein	198	3098	2575	1750	1774	6263	2750	3419	2993	10017	5205	8130	10544	4890	1054	7856	5710	5005	1864	768	10112	1124	881	4514	4926	5335	589
K01092	ko:K01092 E3.1.3.25, IMPA, suhB; myo-inositol-1(or 4)-monophosphatase [EC:3.1.3.25]	197	1696	2531	1618	1657	6230	2674	3348	2928	9977	5157	8078	10493	4861	928	7811	5676	4961	1900	695	10058	1139	845	4484	4901	5330	577
K02974	ko:K02974 RP-S24e, RPS24; small subunit ribosomal protein S24e	197	2386	2530	1634	1677	6229	2672	3348	2923	9977	5157	8078	10493	4860	924	7811	5674	4961	1794	694	10058	1116	843	4484	4900	5329	577
K03243	ko:K03243 EIF5B; translation initiation factor 5B	197	2386	2530	1634	1677	6229	2672	3348	2923	9977	5157	8078	10493	4860	924	7811	5674	4961	1794	694	10058	1116	843	4484	4900	5329	577
K07024	ko:K07024 SPP; sucrose-6-phosphatase [EC:3.1.3.24]	197	2386	2530	1634	1677	6229	2672	3348	2923	9977	5157	8078	10493	4860	924	7811	5674	4961	1794	694	10058	1116	843	4484	4900	5329	577
K00180	ko:K00180 iorB; indolepyruvate ferredoxin oxidoreductase, beta subunit [EC:1.2.7.8]	196	1870	2551	1756	1802	5788	2688	3376	2953	9898	5117	7597	10416	4586	857	7741	5349	4220	1173	649	10008	1096	764	4423	4884	5202	502
K00382	ko:K00382 DLD, lpd, pdhD; dihydrolipoamide dehydrogenase [EC:1.8.1.4]	196	3053	2368	1018	1024	6113	2513	3103	2755	9977	5074	8077	10491	4860	906	7810	5674	4831	1927	678	10053	1100	815	4451	4874	5328	561
K03679	ko:K03679 RRP4, EXOSC2; exosome complex component RRP4	196	2126	2520	1613	1657	5758	2661	3336	2912	9930	5118	7612	10448	4578	827	7784	5347	4202	1209	637	10032	1086	756	4431	4882	5210	500
K09735	ko:K09735 K09735; uncharacterized protein	196	2126	2510	1532	1574	5744	2639	3311	2897	9932	5106	7637	10450	4600	831	7784	5372	4183	1335	639	10033	1098	763	4429	4872	5214	504
K11600	ko:K11600 RRP41, EXOSC4, SKI6; exosome complex component RRP41	196	2126	2520	1613	1657	5758	2661	3336	2912	9930	5118	7612	10448	4578	827	7784	5347	4202	1209	637	10032	1086	756	4431	4882	5210	500
K12589	ko:K12589 RRP42, EXOSC7; exosome complex component RRP42	196	2126	2520	1613	1657	5758	2661	3336	2912	9930	5118	7612	10448	4578	827	7784	5347	4202	1209	637	10032	1086	756	4431	4882	5210	500
K00067	ko:K00067 rfbD, rmlD; dTDP-4-dehydrorhamnose reductase [EC:1.1.1.133]	195	1679	2386	1118	1112	6120	2496	3126	2761	9977	5081	8076	10490	4859	840	7810	5672	4838	1727	634	10045	1070	811	4450	4881	5319	565
K01262	ko:K01262 pepP; Xaa-Pro aminopeptidase [EC:3.4.11.9]	195	2364	2318	828	846	6064	2440	3018	2674	9912	5004	8036	10416	4839	804	7734	5650	4758	1760	628	9976	1080	816	4416	4830	5323	568
K00680	ko:K00680 ytmI; uncharacterized N-acetyltransferase [EC:2.3.1.-]	194	5946	2501	840	926	6007	2847	3224	2851	9860	5389	7552	10365	4561	661	7696	5318	4151	1720	556	9746	1504	747	4400	4846	5336	478
K01552	ko:K01552 : No such data.	194	1368	2282	1126	1142	6058	2390	2965	2636	9871	5220	7608	10379	4586	660	7710	5352	3986	1122	540	9686	1200	752	4450	4806	10038	506
K01647	ko:K01647 CS, gltA; citrate synthase [EC:2.3.3.1]	194	3063	2112	1324	1328	6122	2018	2792	2473	9934	4849	8027	10442	4827	803	7767	5634	4618	1303	621	9935	758	809	4469	4804	10013	590
K02322	ko:K02322 polC; DNA polymerase II large subunit [EC:2.7.7.7]	194	2102	2456	1430	1499	5710	2556	3225	2818	9866	5048	7571	10372	4559	687	7708	5324	4129	1281	560	9954	1089	724	4392	4839	5209	490
K03320	ko:K03320 amt, AMT, MEP; ammonium transporter, Amt family	194	1117	2298	1212	1226	6069	2427	3003	2656	9861	5227	7556	10370	4560	670	7698	5316	4004	1094	551	9684	1186	750	4447	4816	10020	504
K04477	ko:K04477 ycdX; putative hydrolase	194	1824	2430	1768	1838	6169	2527	3190	2789	9858	5294	7556	10370	4561	650	7699	5317	4113	1222	541	9688	1231	769	4472	4829	10025	516
K07103	ko:K07103 K07103; uncharacterized protein	194	2792	2490	1588	1664	5737	2579	3268	2857	9866	5058	7571	10372	4560	688	7708	5325	4155	1303	563	9955	1095	724	4395	4847	5211	490
K07721	ko:K07721 K07721; ArsR family transcriptional regulator	194	1412	2511	1638	1681	5753	2594	3300	2886	9903	5102	7620	10418	4590	689	7752	5358	4181	1259	563	9997	1100	726	4421	4871	5209	490
K09723	ko:K09723 ginS; DNA replication factor GINS	194	2106	2464	1434	1502	5710	2575	3238	2827	9866	5048	7571	10372	4559	709	7708	5324	4129	1300	575	9954	1089	730	4394	4839	5209	492
K03496	ko:K03496 parA, soj; chromosome partitioning protein	192	1670	2256	1496	1544	5782	2141	2995	2633	9906	4662	8004	10410	4814	811	7733	5624	4754	1480	623	9908	687	768	4395	4818	5187	562
K04763	ko:K04763 xerD; integrase/recombinase XerD	192	2376	2278	1522	1549	5777	2161	3032	2659	9971	4704	8067	10488	4851	888	7808	5663	4766	1406	664	9977	661	784	4428	4836	5188	566
K07108	ko:K07108 K07108; uncharacterized protein	192	1195	2604	1422	1442	5345	2765	3458	3030	9960	4916	7650	10488	4620	1003	7813	5391	4269	1456	727	10070	977	754	4367	4910	376	483
K05570	ko:K05570 mnhF, mrpF; multicomponent Na+:H+ antiporter subunit F	191	1195	2591	2803	2947	5543	2467	3498	2994	9859	4788	7544	10375	4551	846	7698	5315	4243	771	627	9890	719	717	4403	4852	5068	500
K09003	ko:K09003 K09003; uncharacterized protein	191	1840	2493	1531	1582	5739	2627	3296	2880	9920	5104	7585	10439	4574	791	7770	5334	4182	1144	618	9749	1080	749	4417	4866	5195	494
K00186	ko:K00186 vorA; 2-oxoisovalerate ferredoxin oxidoreductase, alpha subunit [EC:1.2.7.7]	190	2052	2424	1348	1422	5688	2516	3178	2778	9864	5036	7545	10369	4536	652	7706	5296	4107	1132	539	9671	1068	688	4384	4821	5204	468
K00187	ko:K00187 vorB; 2-oxoisovalerate ferredoxin oxidoreductase, beta subunit [EC:1.2.7.7]	190	2052	2424	1348	1422	5688	2516	3178	2778	9864	5036	7545	10369	4536	652	7706	5296	4107	1132	539	9671	1068	688	4384	4821	5204	468
K00666	ko:K00666 K00666; fatty-acyl-CoA synthase [EC:6.2.1.-]	190	2364	2110	888	893	5645	2011	2787	2471	9932	4589	8015	10436	4821	806	7763	5628	4614	1403	620	9919	630	758	4375	4798	5181	558
K01537	ko:K01537 ATP2C; P-type Ca2+ transporter type 2C [EC:7.2.2.10]	190	1622	2280	728	746	6041	2386	2964	2628	9912	4992	8010	10413	4815	792	7733	5620	4735	1577	605	9694	1048	778	4407	4813	5318	545
K01922	ko:K01922 PPCS, COAB; phosphopantothenate---cysteine ligase (ATP) [EC:6.3.2.51]	190	1831	2454	1360	1431	5691	2568	3230	2817	9882	5045	7558	10390	4565	710	7726	5322	4118	1256	583	9697	1082	733	4389	4830	5195	490
K03686	ko:K03686 dnaJ; molecular chaperone DnaJ	190	2054	2277	740	765	6039	2376	2958	2622	9901	4988	7983	10405	4812	740	7721	5610	4735	1677	590	9692	1056	773	4401	4812	5304	543
K03687	ko:K03687 GRPE; molecular chaperone GrpE	190	2054	2279	740	766	6040	2380	2958	2625	9902	4988	7984	10406	4813	743	7722	5612	4736	1677	592	9692	1059	774	4402	4814	5305	543
K07008	ko:K07008 egtC; gamma-glutamyl hercynylcysteine S-oxide hydrolase [EC:3.5.1.118]	190	1869	2299	1593	1620	5322	2217	3078	2688	9916	4676	7576	10436	4566	830	7770	5327	4030	692	638	9950	624	705	4375	4831	5055	492
K07043	ko:K07043 K07043; uncharacterized protein	190	1124	2427	1331	1400	5690	2516	3184	2782	9855	5035	7543	10363	4553	647	7694	5309	4108	1071	538	9671	1071	716	4380	4822	5192	484
K07244	ko:K07244 K07244; mgtE-like transporter	190	1142	2452	1344	1411	5694	2566	3224	2821	9884	5049	7561	10396	4567	743	7726	5328	4119	1356	586	9699	1099	737	4391	4832	5198	488
K09119	ko:K09119 cgi121; KEOPS complex subunit Cgi121	190	1380	2429	1332	1401	5693	2520	3185	2785	9866	5039	7570	10371	4558	656	7706	5320	4109	1237	540	9673	1084	719	4386	4823	5207	484
K12960	ko:K12960 mtaD; 5-methylthioadenosine/S-adenosylhomocysteine deaminase [EC:3.5.4.31 3.5.4.28]	190	1642	2490	1139	1207	5261	2577	3269	2858	9874	4802	7585	10373	4556	739	7715	5326	4150	1426	575	9940	946	655	4306	4840	392	446
K07729	ko:K07729 K07729; putative transcriptional regulator	189	1104	2311	846	867	5604	2398	3002	2664	9858	4966	7568	10365	4575	650	7694	5334	4006	1200	538	9670	1054	700	4356	4806	5194	473
K08979	ko:K08979 K08979; putative membrane protein	189	2106	2105	872	851	5191	1996	2775	2471	9902	4574	7612	10416	4578	772	7749	5344	3870	816	590	9923	584	696	4337	4786	5065	490
K06147	ko:K06147 ABCB-BAC; ATP-binding cassette, subfamily B, bacterial	188	1617	2404	809	881	6120	2501	3148	2751	9946	4836	8415	10446	5066	837	7746	5911	5592	2102	647	9706	959	800	4386	4844	589	585
K06987	ko:K06987 K06987; uncharacterized protein	188	1363	2049	1102	1102	5621	1925	2688	2400	9864	4780	7572	10371	4557	647	7707	5317	3811	880	525	9604	746	695	4398	4752	9896	494
K01738	ko:K01738 cysK; cysteine synthase [EC:2.5.1.47]	187	2133	2320	1203	1235	5318	2258	3108	2722	9960	4455	8029	10474	4841	1003	7793	5648	4783	1423	733	9960	518	756	4336	4842	346	540
K01883	ko:K01883 CARS, cysS; cysteinyl-tRNA synthetase [EC:6.1.1.16]	187	2116	2298	1188	1222	5315	2200	3072	2684	9959	4455	8029	10475	4840	903	7793	5646	4783	1255	677	9960	505	734	4334	4842	343	535
K00787	ko:K00787 FDPS; farnesyl diphosphate synthase [EC:2.5.1.1 2.5.1.10]	186	3241	2339	1344	1390	4874	2231	3130	2727	9936	4436	7598	10452	4590	794	7795	5354	4062	727	630	9957	483	653	4292	4839	228	464
K04487	ko:K04487 iscS, NFS1; cysteine desulfurase [EC:2.8.1.7]	186	1354	2274	303	326	5560	2365	2953	2615	9897	4727	7970	10398	4804	737	7717	5602	4730	1522	587	9675	896	719	4307	4804	470	510
K04488	ko:K04488 iscU, nifU; nitrogen fixation protein NifU and related proteins	186	1354	2276	304	328	5562	2369	2953	2618	9897	4728	7971	10399	4805	741	7717	5604	4730	1653	589	9675	909	722	4309	4805	473	510
K03701	ko:K03701 uvrA; excinuclease ABC subunit A	185	1358	2050	700	703	5606	1915	2687	2392	9896	4551	7974	10401	4804	729	7719	5601	4562	1163	576	9611	598	719	4351	4762	5163	534
K03702	ko:K03702 uvrB; excinuclease ABC subunit B	185	1358	2050	700	703	5606	1915	2687	2392	9896	4551	7974	10401	4804	729	7719	5601	4562	1163	576	9611	598	719	4351	4762	5163	534
K03703	ko:K03703 uvrC; excinuclease ABC subunit C	185	1358	2050	700	703	5606	1915	2687	2392	9896	4551	7974	10401	4804	729	7719	5601	4562	1163	576	9611	598	719	4351	4762	5163	534
K00026	ko:K00026 MDH2; malate dehydrogenase [EC:1.1.1.37]	184	1796	2060	702	711	5139	1936	2710	2404	9879	4524	7548	10386	4555	669	7722	5310	3816	748	542	9612	582	644	4306	4754	5048	465
K00640	ko:K00640 cysE; serine O-acetyltransferase [EC:2.3.1.30]	184	1094	2271	284	311	5096	2365	2948	2616	9853	4691	7530	10354	4546	648	7689	5302	3974	1189	534	9650	894	640	4253	4788	356	437
K01142	ko:K01142 E3.1.11.2, xthA; exodeoxyribonuclease III [EC:3.1.11.2]	184	1788	2040	696	706	5135	1906	2676	2381	9851	4513	7509	10357	4523	632	7691	5274	3804	600	520	9585	567	632	4298	4744	5046	458
K01619	ko:K01619 deoC, DERA; deoxyribose-phosphate aldolase [EC:4.1.2.4]	184	1814	2148	1022	1010	5219	2046	2843	2530	9916	4597	7598	10434	4586	781	7767	5347	3906	778	603	9666	602	677	4340	4797	5056	475
K07107	ko:K07107 ybgC; acyl-CoA thioester hydrolase [EC:3.1.2.-]	184	1798	2076	785	797	5158	1969	2742	2430	9876	4540	7546	10384	4555	672	7722	5311	3836	755	544	9610	598	646	4310	4764	5051	465
K00788	ko:K00788 thiE; thiamine-phosphate pyrophosphorylase [EC:2.5.1.3]	182	2062	2181	862	929	5236	2059	2903	2531	9893	4378	7961	10396	4795	724	7715	5592	4682	1179	576	9598	482	689	4287	4784	336	516
K06966	ko:K06966 ppnN; pyrimidine/purine-5'-nucleotide nucleosidase [EC:3.2.2.10 3.2.2.-]	182	2078	2259	1100	1142	5297	2148	3011	2636	9932	4436	8014	10447	4827	810	7760	5630	4752	1218	636	9653	498	723	4320	4818	341	527
K12410	ko:K12410 npdA; NAD-dependent deacetylase [EC:3.5.1.-]	181	1134	2268	1071	1104	4827	2164	3027	2646	9910	4405	7560	10423	4558	752	7762	5316	4004	759	601	9648	480	644	4274	4807	222	454
K00077	ko:K00077 panE, apbA; 2-dehydropantoate 2-reductase [EC:1.1.1.169]	180	1132	2243	986	1044	4800	2143	2994	2615	9876	4364	7538	10384	4549	749	7720	5309	3962	747	585	9602	482	631	4247	4785	224	450
K01897	ko:K01897 ACSL, fadD; long-chain acyl-CoA synthetase [EC:6.2.1.3]	180	1400	2076	289	297	5131	1948	2726	2422	9946	4310	7990	10448	4820	785	7776	5624	4578	1191	606	9645	474	722	4270	4772	332	534
K02029	ko:K02029 ABC.PA.P; polar amino acid transport system permease protein	180	1108	2093	357	341	4694	1973	2756	2455	9912	4310	7584	10424	4578	729	7762	5337	3855	864	582	9646	440	620	4240	4770	220	442
K08260	ko:K08260 cbiZ; adenosylcobinamide hydrolase [EC:3.5.1.90]	180	1110	2197	886	946	4779	2048	2910	2547	9850	4338	7522	10354	4538	635	7688	5293	3931	699	523	9575	472	610	4236	4766	221	442
K00074	ko:K00074 paaH, hbd, fadB, mmgB; 3-hydroxybutyryl-CoA dehydrogenase [EC:1.1.1.157]	179	2493	2062	375	408	4685	1951	2711	2421	9847	4268	7522	10350	4541	649	7686	5298	3824	874	529	9568	487	612	4205	4750	222	442
K00262	ko:K00262 E1.4.1.4, gdhA; glutamate dehydrogenase (NADP+) [EC:1.4.1.4]	179	1093	2046	264	272	4658	1918	2684	2387	9846	4251	7496	10348	4516	656	7686	5268	3800	838	534	9568	430	587	4203	4736	213	427
K00661	ko:K00661 maa; maltose O-acetyltransferase [EC:2.3.1.79]	179	1090	2044	260	273	4664	1910	2678	2390	9847	4254	7520	10350	4539	641	7686	5294	3802	948	523	9568	448	588	4202	4738	218	428
K01534	ko:K01534 zntA; Cd2+/Zn2+-exporting ATPase [EC:3.6.3.3 7.2.2.12]	179	1113	2057	262	274	4667	1920	2699	2402	9875	4266	7559	10379	4571	654	7718	5330	3813	953	529	9595	452	618	4210	4747	221	447
K03699	ko:K03699 tlyC; putative hemolysin	179	1089	2042	259	270	4662	1903	2678	2383	9850	4254	7521	10352	4537	634	7687	5291	3801	697	520	9570	443	585	4202	4738	216	428
K00540	ko:K00540 fqr; F420H(2)-dependent quinone reductase [EC:1.1.98.-]	178	5144	1020	2210	2226	2607	1656	1349	1227	225	1288	1965	266	1604	1533	219	1684	1997	2975	874	756	972	710	495	214	10311	519
K00266	ko:K00266 gltD; glutamate synthase (NADPH) small chain [EC:1.4.1.13]	176	2610	1780	3530	3678	2022	2646	2429	2040	187	1474	1477	240	1311	1615	192	1346	1852	2446	915	814	1188	642	423	351	666	415
K00525	ko:K00525 E1.17.4.1A, nrdA, nrdE; ribonucleoside-diphosphate reductase alpha chain [EC:1.17.4.1]	170	2792	939	1488	1491	1572	1562	1232	1113	149	950	1448	185	1280	1351	156	1310	1139	2174	768	667	742	533	335	160	5347	390
K00001	ko:K00001 E1.1.1.1, adh; alcohol dehydrogenase [EC:1.1.1.1]	168	3954	1076	1548	1555	1244	1813	1475	1326	208	810	1506	260	1334	1681	218	1374	1310	2541	927	753	694	568	285	237	523	392
K00810	ko:K00810 UBIAD1; menadiol prenyltransferase [EC:2.5.1.-]	168	2908	713	1102	1090	1439	1326	895	864	36	1030	977	70	1023	1160	44	1000	203	1775	647	306	844	469	302	76	10053	330
K07050	ko:K07050 AARSD1, ALAX; misacylated tRNA(Ala) deacylase [EC:3.1.1.-]	168	3230	1162	2022	2067	1285	1777	1568	1369	176	838	1437	222	1279	1425	186	1307	1354	1911	806	708	643	492	295	223	506	362
K00602	ko:K00602 purH; phosphoribosylaminoimidazolecarboxamide formyltransferase / IMP cyclohydrolase [EC:2.1.2.3 3.5.4.10]	166	3156	934	304	316	1374	1765	1149	1076	80	978	1354	102	1234	1260	65	1252	1120	2584	711	378	1000	486	214	130	637	340
K01491	ko:K01491 folD; methylenetetrahydrofolate dehydrogenase (NADP+) / methenyltetrahydrofolate cyclohydrolase [EC:1.5.1.5 3.5.4.9]	166	3856	969	412	433	1397	1841	1213	1125	79	995	1378	102	1256	1308	65	1276	1143	2775	744	378	1030	505	221	142	643	348
K03306	ko:K03306 TC.PIT; inorganic phosphate transporter, PiT family	166	2106	874	2208	2267	1292	1244	1204	1059	88	572	1404	119	1255	1330	80	1284	1109	2012	731	531	362	498	286	128	5216	394
K00249	ko:K00249 ACADM, acd; acyl-CoA dehydrogenase [EC:1.3.8.7]	160	4604	601	554	531	593	1021	798	786	184	205	1476	222	1329	1412	198	1364	895	2122	785	624	200	453	170	106	373	365
K01692	ko:K01692 paaF, echA; enoyl-CoA hydratase [EC:4.2.1.17]	160	3924	599	614	587	611	1022	802	790	158	210	1462	194	1318	1375	167	1350	906	2072	762	600	204	470	164	110	373	374
K06930	ko:K06930 bat; HTH-type transcriptional regulator, bacterioopsin transcriptional activator and related proteins	158	3630	547	498	478	108	947	720	723	62	138	993	98	1035	1194	78	1018	90	1829	661	516	187	344	94	64	255	274
K07495	ko:K07495 K07495; putative transposase	158	1508	707	228	213	482	1304	885	850	29	512	951	58	1007	1155	34	984	193	1477	640	272	524	363	118	62	389	265
K01091	ko:K01091 gph; phosphoglycolate phosphatase [EC:3.1.3.18]	153	2222	535	406	364	79	964	716	711	68	130	948	104	987	1339	78	966	65	1305	716	238	100	329	89	48	246	256
K06001	ko:K06001 trpB; tryptophan synthase beta chain [EC:4.2.1.20]	119	1375	2290	1512	1573	5744	2252	3045	2617	9921	5090	7203	10427	4132	260	7768	4919	4196	790	326	9939	1066	618	4405	4880	5097	380
K07573	ko:K07573 CSL4, EXOSC1; exosome complex component CSL4	119	1374	2272	1430	1488	5722	2220	3006	2590	9919	5072	7178	10425	4111	260	7768	4896	4174	789	326	9937	1058	614	4400	4866	5093	377
K09142	ko:K09142 K09142; uncharacterized protein	119	684	2276	1414	1467	5727	2224	3013	2597	9920	5074	7202	10426	4133	263	7768	4920	4175	890	326	9938	1074	619	4400	4867	5095	380
K00936	ko:K00936 pdtaS; two-component system, sensor histidine kinase PdtaS [EC:2.7.13.3]	116	1050	1847	292	387	3529	3660	2212	1939	90	3146	993	108	831	758	61	876	1978	4385	468	686	3276	633	465	380	1236	263
K01622	ko:K01622 K01622; fructose 1,6-bisphosphate aldolase/phosphatase [EC:4.1.2.13 3.1.3.11]	116	1866	2334	1258	1321	5760	2287	3101	2662	9971	4878	7656	10470	4387	378	7802	5224	4973	1296	396	9949	936	628	4371	4896	394	412
K05966	ko:K05966 citG; triphosphoribosyl-dephospho-CoA synthase [EC:2.4.2.52]	114	646	2218	1243	1326	5676	2151	2927	2519	9883	5021	7153	10380	4102	177	7722	4884	4111	848	273	9606	1063	592	4367	4828	5094	366
K08093	ko:K08093 hxlA; 3-hexulose-6-phosphate synthase [EC:4.1.2.43]	114	654	2166	590	601	5174	2116	2851	2486	9918	4756	7190	10418	4124	258	7762	4910	4087	758	320	9918	883	540	4280	4854	260	334
K01795	ko:K01795 algG; mannuronan 5-epimerase [EC:5.1.3.37]	112	1043	2036	619	662	5552	1957	2649	2315	9843	4917	7084	10336	4064	79	7678	4834	3969	672	224	9570	1005	543	4318	4790	5068	343
K02440	ko:K02440 GLPF; glycerol uptake facilitator protein	112	352	2039	603	639	5555	1958	2655	2318	9845	4920	7109	10338	4086	78	7678	4856	3970	773	222	9572	1008	549	4320	4792	5071	346
K07105	ko:K07105 K07105; uncharacterized protein	112	888	1931	1486	1547	5689	1627	2572	2213	9861	4822	7140	10355	4070	76	7704	4850	3905	240	212	9513	726	568	4402	4766	9790	383
K10206	ko:K10206 E2.6.1.83; LL-diaminopimelate aminotransferase [EC:2.6.1.83]	112	608	2036	604	638	5552	1955	2649	2314	9854	4921	7111	10344	4068	84	7689	4843	3969	687	222	9572	1005	544	4324	4791	5082	344
K03523	ko:K03523 bioY; biotin transport system substrate-specific component	110	884	1972	1226	1294	5708	1649	2622	2257	9894	4606	7567	10387	4341	167	7715	5161	4684	783	269	9523	613	601	4360	4784	5065	426
K00761	ko:K00761 upp, UPRT; uracil phosphoribosyltransferase [EC:2.4.2.9]	109	378	2036	1394	1440	5290	1765	2734	2358	9906	4636	7142	10412	4099	261	7752	4874	4002	346	309	9574	609	534	4339	4812	4939	350
K06206	ko:K06206 sfsA; sugar fermentation stimulation protein A	109	1092	2041	1412	1461	5288	1776	2745	2364	9904	4638	7141	10413	4098	236	7752	4872	4001	251	315	9574	596	562	4343	4811	4941	364
K07213	ko:K07213 ATOX1, ATX1, copZ, golB; copper chaperone	109	345	2188	809	900	5191	2092	2876	2472	9840	4740	7072	10332	4058	78	7674	4828	4094	770	224	9558	894	492	4257	4810	241	312
K07503	ko:K07503 nucS; endonuclease [EC:3.1.-.-]	109	393	2036	1390	1436	5292	1757	2734	2355	9905	4638	7166	10414	4119	213	7752	4897	4002	337	293	9575	612	558	4340	4812	4941	366
K09125	ko:K09125 K09125; uncharacterized protein	109	364	2098	362	404	5131	2062	2762	2404	9866	4701	7110	10358	4089	174	7704	4863	4036	690	283	9588	881	528	4242	4816	245	327
K00188	ko:K00188 vorD; 2-oxoisovalerate ferredoxin oxidoreductase, delta subunit [EC:1.2.7.7]	108	1296	1977	1304	1382	5254	1670	2642	2268	9848	4583	7101	10342	4060	70	7688	4834	3947	222	213	9496	586	490	4310	4778	4948	336
K00782	ko:K00782 lldG; L-lactate dehydrogenase complex protein LldG	108	1062	1882	780	782	5170	1617	2502	2190	9902	4551	7138	10405	4098	186	7750	4870	3872	246	289	9566	567	528	4310	4784	4934	350
K02019	ko:K02019 modE; molybdate transport system regulatory protein	108	630	1856	752	751	5171	1565	2458	2154	9885	4545	7150	10386	4090	128	7730	4866	3862	350	244	9542	566	539	4306	4776	4946	358
K03154	ko:K03154 thiS; sulfur carrier protein	108	355	2083	334	374	5104	2004	2716	2374	9841	4670	7095	10330	4078	152	7673	4849	3991	790	262	9556	866	511	4230	4791	243	317
K03182	ko:K03182 ubiD; 4-hydroxy-3-polyprenylbenzoate decarboxylase [EC:4.1.1.98]	108	1078	1876	776	780	5171	1602	2490	2184	9902	4551	7138	10405	4098	167	7750	4872	3872	227	276	9566	570	547	4308	4784	4934	360
K03569	ko:K03569 mreB; rod shape-determining protein MreB and related proteins	108	881	1812	599	616	5585	1496	2383	2085	9892	4520	7540	10382	4318	162	7714	5134	4552	652	263	9516	558	594	4326	4756	5056	422
K03601	ko:K03601 xseA; exodeoxyribonuclease VII large subunit [EC:3.1.11.6]	108	343	2033	182	224	5073	1946	2644	2308	9841	4658	7072	10331	4057	76	7673	4826	3964	645	220	9554	855	491	4226	4784	236	310
K03602	ko:K03602 xseB; exodeoxyribonuclease VII small subunit [EC:3.1.11.6]	108	343	2033	182	224	5073	1946	2644	2308	9841	4658	7072	10331	4057	76	7673	4826	3964	645	220	9554	855	491	4226	4784	236	310
K05716	ko:K05716 CPGS; cyclic 2,3-diphosphoglycerate synthetase [EC:4.6.1.-]	108	623	1962	1206	1274	5236	1638	2610	2246	9848	4567	7101	10341	4060	70	7688	4834	3926	194	212	9496	582	514	4304	4766	4945	350
K07135	ko:K07135 K07135; uncharacterized protein	108	376	1972	1212	1278	5236	1663	2628	2262	9840	4566	7078	10339	4056	92	7677	4826	3926	170	235	9498	584	522	4301	4767	4933	350
K07462	ko:K07462 recJ; single-stranded-DNA-specific exonuclease [EC:3.1.-.-]	108	879	1834	611	625	5586	1540	2422	2118	9923	4533	7558	10415	4329	252	7746	5150	4563	682	308	9545	561	586	4335	4766	5058	414
K13812	ko:K13812 fae-hps; bifunctional enzyme Fae/Hps [EC:4.2.1.147 4.1.2.43]	108	854	2036	183	224	5078	1950	2650	2312	9862	4668	7148	10347	4084	86	7696	4867	3966	724	220	9558	858	499	4238	4785	268	316
K00025	ko:K00025 MDH1; malate dehydrogenase [EC:1.1.1.37]	107	346	1807	578	598	5118	1492	2378	2082	9838	4480	7074	10332	4056	64	7675	4822	3796	155	208	9490	544	488	4268	4739	4927	334
K00057	ko:K00057 gpsA; glycerol-3-phosphate dehydrogenase (NAD(P)+) [EC:1.1.1.94]	107	346	1807	578	598	5118	1492	2378	2082	9838	4480	7074	10332	4056	64	7675	4822	3796	155	208	9490	544	488	4268	4739	4927	334
K01000	ko:K01000 mraY; phospho-N-acetylmuramoyl-pentapeptide-transferase [EC:2.7.8.13]	107	602	1807	579	598	5118	1492	2378	2082	9848	4484	7100	10339	4058	70	7686	4832	3796	194	208	9491	544	490	4274	4739	4941	336
K01421	ko:K01421 yhgE; putative membrane protein	107	346	1807	578	598	5118	1492	2378	2082	9838	4480	7074	10332	4056	64	7675	4822	3796	155	208	9490	544	488	4268	4739	4927	334
K01821	ko:K01821 praC, xylH; 4-oxalocrotonate tautomerase [EC:5.3.2.6]	107	366	1844	720	740	5148	1516	2427	2125	9840	4493	7099	10334	4077	66	7675	4846	3823	156	210	9493	553	517	4272	4748	4931	351
K01850	ko:K01850 E5.4.99.5; chorismate mutase [EC:5.4.99.5]	107	1042	1816	596	622	5118	1501	2393	2090	9864	4490	7088	10359	4066	78	7706	4836	3806	183	215	9515	544	489	4275	4747	4928	336
K03559	ko:K03559 exbD; biopolymer transport protein ExbD	107	346	1807	578	598	5118	1492	2378	2082	9838	4480	7074	10332	4056	64	7675	4822	3796	155	208	9490	544	488	4268	4739	4927	334
K03768	ko:K03768 PPIB, ppiB; peptidyl-prolyl cis-trans isomerase B (cyclophilin B) [EC:5.2.1.8]	107	347	1812	579	600	5122	1499	2384	2089	9839	4484	7098	10334	4077	68	7675	4847	3798	162	210	9491	570	494	4271	4740	4932	338
K07141	ko:K07141 mocA; molybdenum cofactor cytidylyltransferase [EC:2.7.7.76]	107	616	1844	672	692	5138	1563	2446	2132	9877	4511	7118	10371	4070	158	7718	4848	3828	230	246	9519	553	502	4286	4760	4944	340
K07161	ko:K07161 K07161; uncharacterized protein	107	606	1816	581	599	5118	1500	2393	2090	9874	4494	7114	10366	4070	84	7718	4844	3806	200	214	9516	544	490	4280	4747	4941	338
K07242	ko:K07242 K07242; putative multicomponent Na+:H+ antiporter subunit B	107	346	1807	578	598	5118	1492	2378	2082	9838	4480	7074	10332	4056	64	7675	4822	3796	155	208	9490	544	488	4268	4739	4927	334
K07502	ko:K07502 yprB; uncharacterized protein	107	347	1812	579	600	5122	1499	2385	2089	9840	4484	7099	10335	4078	68	7675	4848	3798	286	210	9492	560	496	4271	4741	4932	338
K09124	ko:K09124 K09124; uncharacterized protein	107	346	1807	578	598	5118	1492	2378	2082	9838	4480	7074	10332	4056	64	7675	4822	3796	155	208	9490	544	488	4268	4739	4927	334
K12511	ko:K12511 tadC; tight adherence protein C	107	346	1807	578	598	5118	1492	2378	2082	9838	4480	7074	10332	4056	64	7675	4822	3796	155	208	9490	544	488	4268	4739	4927	334
K00286	ko:K00286 proC; pyrroline-5-carboxylate reductase [EC:1.5.1.2]	106	1330	2030	1000	1057	5275	1735	2721	2338	9942	4410	7566	10444	4349	252	7774	5165	4752	805	329	9579	468	575	4298	4819	221	402
K02030	ko:K02030 ABC.PA.S; polar amino acid transport system substrate-binding protein	105	622	1886	362	361	5160	1609	2508	2187	9944	4329	7589	10444	4369	273	7773	5186	4624	798	339	9576	432	561	4269	4794	218	394
K00878	ko:K00878 thiM; hydroxyethylthiazole kinase [EC:2.7.1.50]	104	340	1943	724	803	4752	1640	2600	2228	9837	4311	7087	10330	4068	63	7672	4838	3917	156	208	9479	444	441	4208	4764	103	306
K02028	ko:K02028 ABC.PA.A; polar amino acid transport system ATP-binding protein [EC:7.4.2.1]	104	356	1858	256	255	4676	1557	2458	2152	9900	4278	7149	10400	4110	158	7746	4884	3846	321	269	9551	414	475	4212	4765	103	318
K02485	ko:K02485 rssB, hnr; two-component system, response regulator	104	1122	283	2290	2244	2438	508	370	384	41	1350	552	68	535	629	52	532	56	532	348	464	840	469	513	60	24297	321
K02824	ko:K02824 pyrP, uraA; uracil permease	104	340	1959	784	859	4757	1629	2605	2239	9836	4303	7063	10328	4049	64	7672	4817	3921	148	210	9479	432	435	4205	4760	99	303
K04035	ko:K04035 E1.14.13.81, acsF, chlE; magnesium-protoporphyrin IX monomethyl ester (oxidative) cyclase [EC:1.14.13.81]	104	342	1940	724	802	4748	1638	2595	2223	9837	4310	7065	10332	4048	64	7672	4818	3916	150	208	9480	432	435	4204	4764	99	303
K00002	ko:K00002 AKR1A1, adh; alcohol dehydrogenase (NADP+) [EC:1.1.1.2]	102	338	1804	158	183	4639	1483	2373	2075	9835	4220	7061	10325	4048	62	7670	4814	3791	148	206	9473	394	435	4174	4732	95	302
K00230	ko:K00230 hemG; menaquinone-dependent protoporphyrinogen oxidase [EC:1.3.5.3]	102	338	1804	158	184	4640	1484	2373	2076	9835	4220	7061	10325	4048	64	7670	4814	3791	152	207	9473	404	435	4174	4732	95	302
K00595	ko:K00595 cobL; precorrin-6Y C5,15-methyltransferase (decarboxylating) [EC:2.1.1.132]	102	1028	1804	174	206	4639	1485	2373	2075	9835	4220	7061	10325	4048	62	7670	4814	3791	170	207	9473	394	435	4174	4732	96	302
K00842	ko:K00842 : No such data.	102	338	1804	158	183	4639	1483	2373	2075	9835	4220	7061	10325	4048	62	7670	4814	3791	148	206	9473	394	435	4174	4732	95	302
K00937	ko:K00937 ppk; polyphosphate kinase [EC:2.7.4.1]	102	338	1804	158	184	4639	1483	2374	2076	9838	4221	7062	10328	4048	63	7671	4816	3792	279	206	9474	404	437	4176	4734	97	302
K00991	ko:K00991 ispD; 2-C-methyl-D-erythritol 4-phosphate cytidylyltransferase [EC:2.7.7.60]	102	338	1804	158	184	4639	1483	2373	2076	9835	4220	7061	10325	4048	63	7670	4814	3791	275	206	9473	404	436	4174	4732	96	302
K01155	ko:K01155 E3.1.21.4; type II restriction enzyme [EC:3.1.21.4]	102	338	1804	158	183	4639	1483	2373	2075	9835	4220	7061	10325	4048	62	7670	4814	3791	148	206	9473	394	435	4174	4732	95	302
K01246	ko:K01246 tag; DNA-3-methyladenine glycosylase I [EC:3.2.2.20]	102	338	1804	158	183	4639	1483	2373	2075	9835	4220	7061	10325	4048	62	7670	4814	3791	148	206	9473	394	435	4174	4732	95	302
K01442	ko:K01442 E3.5.1.24; choloylglycine hydrolase [EC:3.5.1.24]	102	338	1804	158	184	4639	1483	2373	2076	9835	4220	7061	10325	4048	63	7670	4814	3791	150	206	9473	404	435	4174	4732	95	302
K01485	ko:K01485 codA; cytosine/creatinine deaminase [EC:3.5.4.1 3.5.4.21]	102	338	1807	158	184	4642	1486	2379	2079	9837	4223	7086	10328	4068	62	7671	4838	3792	153	206	9475	397	441	4177	4733	99	306
K01654	ko:K01654 E2.5.1.56, neuB; N-acetylneuraminate synthase [EC:2.5.1.56]	102	338	1804	158	183	4639	1483	2373	2075	9836	4220	7062	10326	4048	62	7671	4815	3791	273	206	9474	394	436	4174	4732	95	302
K01713	ko:K01713 pheC; cyclohexadienyl dehydratase [EC:4.2.1.51 4.2.1.91]	102	338	1804	158	183	4639	1483	2373	2075	9836	4220	7062	10326	4048	62	7671	4815	3791	148	206	9474	394	435	4174	4732	95	302
K01919	ko:K01919 gshA; glutamate--cysteine ligase [EC:6.3.2.2]	102	338	1804	158	183	4639	1483	2373	2075	9835	4220	7061	10325	4048	62	7670	4814	3791	148	206	9473	394	435	4174	4732	95	302
K02563	ko:K02563 murG; UDP-N-acetylglucosamine--N-acetylmuramyl-(pentapeptide) pyrophosphoryl-undecaprenol N-acetylglucosamine transferase [EC:2.4.1.227]	102	605	1817	168	191	4641	1518	2396	2099	9846	4224	7087	10332	4050	142	7682	4824	3791	212	245	9474	394	452	4181	4732	112	306
K03297	ko:K03297 emrE, qac, mmr, smr; small multidrug resistance pump	102	338	1804	158	183	4639	1483	2373	2075	9835	4220	7061	10326	4048	62	7670	4814	3791	277	206	9473	394	437	4176	4732	96	302
K03426	ko:K03426 E3.6.1.22, NUDT12, nudC; NAD+ diphosphatase [EC:3.6.1.22]	102	338	1804	158	183	4639	1483	2373	2075	9836	4220	7062	10326	4048	62	7671	4815	3791	148	206	9474	394	435	4174	4732	95	302
K03462	ko:K03462 NAMPT; nicotinamide phosphoribosyltransferase [EC:2.4.2.12]	102	338	1804	158	183	4639	1483	2373	2075	9835	4220	7061	10325	4048	62	7670	4814	3791	148	206	9473	394	435	4174	4732	95	302
K03685	ko:K03685 rnc, DROSHA, RNT1; ribonuclease III [EC:3.1.26.3]	102	338	1804	158	183	4639	1483	2373	2075	9836	4220	7062	10326	4048	62	7671	4815	3791	148	206	9474	394	435	4174	4732	95	302
K03744	ko:K03744 lemA; LemA protein	102	338	1804	158	183	4639	1483	2373	2075	9836	4220	7062	10326	4048	62	7671	4815	3791	148	206	9474	394	435	4174	4732	95	302
K03780	ko:K03780 ttdB; L(+)-tartrate dehydratase beta subunit [EC:4.2.1.32]	102	338	1804	158	183	4639	1483	2373	2075	9835	4220	7061	10325	4048	62	7670	4814	3791	148	206	9473	394	435	4174	4732	95	302
K04480	ko:K04480 mtaB; methanol---5-hydroxybenzimidazolylcobamide Co-methyltransferase [EC:2.1.1.90]	102	338	1804	158	183	4639	1483	2373	2075	9835	4220	7061	10326	4048	62	7670	4814	3791	152	206	9473	394	436	4176	4732	96	302
K06959	ko:K06959 tex; protein Tex	102	338	1804	158	183	4639	1483	2373	2075	9835	4220	7061	10325	4048	62	7670	4814	3791	148	206	9473	394	435	4174	4732	95	302
K07007	ko:K07007 baiN; 3-dehydro-bile acid Delta4,6-reductase [EC:1.3.1.114]	102	338	1804	158	183	4639	1483	2373	2075	9836	4220	7062	10326	4048	62	7671	4815	3791	148	206	9474	394	435	4174	4732	95	302
K07009	ko:K07009 gatD; lipid II isoglutaminyl synthase (glutamine-hydrolysing) [EC:6.3.5.13]	102	593	1804	158	183	4640	1484	2373	2075	9844	4224	7087	10332	4050	68	7682	4824	3791	188	206	9474	394	436	4179	4732	109	303
K07149	ko:K07149 K07149; uncharacterized protein	102	338	1804	158	183	4639	1483	2373	2075	9835	4220	7061	10325	4048	62	7670	4814	3791	148	206	9473	394	435	4174	4732	95	302
K07271	ko:K07271 licD; lipopolysaccharide cholinephosphotransferase [EC:2.7.8.-]	102	338	1804	158	183	4639	1483	2373	2075	9835	4220	7061	10325	4048	62	7670	4814	3791	148	206	9473	394	435	4174	4732	95	302
K07282	ko:K07282 capA, pgsA; gamma-polyglutamate biosynthesis protein CapA	102	593	1804	158	184	4640	1484	2373	2076	9844	4224	7087	10332	4050	68	7682	4824	3791	190	206	9474	404	436	4179	4732	109	303
K07560	ko:K07560 dtd, DTD; D-aminoacyl-tRNA deacylase [EC:3.1.1.96]	102	338	1804	158	183	4639	1483	2373	2075	9835	4220	7061	10325	4048	62	7670	4814	3791	148	206	9473	394	435	4174	4732	95	302
K10010	ko:K10010 tcyC, yecC; L-cystine transport system ATP-binding protein [EC:7.4.2.1]	102	338	1804	158	183	4639	1483	2373	2075	9835	4220	7061	10325	4048	62	7670	4814	3791	148	206	9473	394	435	4174	4732	95	302
K14081	ko:K14081 mtaC; methanol corrinoid protein	102	338	1804	158	183	4639	1483	2373	2075	9835	4220	7061	10326	4048	62	7670	4814	3791	152	206	9473	394	436	4176	4732	96	302
K14127	ko:K14127 mvhD, vhuD, vhcD; F420-non-reducing hydrogenase iron-sulfur subunit [EC:1.12.99.- 1.8.98.5 1.8.98.6]	102	848	1804	158	183	4641	1484	2373	2075	9854	4228	7113	10339	4054	72	7694	4832	3791	228	206	9475	394	438	4184	4732	123	304
K06027	ko:K06027 NSF, SEC18; vesicle-fusing ATPase [EC:3.6.4.6]	98	1517	1034	459	464	1392	1964	1296	1147	119	1437	568	141	569	772	132	570	634	2016	459	722	1429	360	238	228	548	174
K01409	ko:K01409 KAE1, tsaD, QRI7; N6-L-threonylcarbamoyladenine synthase [EC:2.3.1.234]	96	1790	955	1079	1120	1548	1645	1247	1079	135	1112	1012	161	831	868	128	877	1339	2092	500	650	1038	414	262	214	532	254
K06869	ko:K06869 K06869; uncharacterized protein	96	2074	781	1578	1571	1625	1276	1061	931	208	995	1083	246	854	1009	217	910	1224	1701	569	664	744	448	348	202	5240	289
K01362	ko:K01362 OVCH; ovochymase [EC:3.4.21.-]	94	1792	498	1871	1868	1634	729	704	615	128	752	990	158	808	840	130	846	1002	1122	468	517	410	400	347	124	9909	298
K06910	ko:K06910 PEBP1, TFS1; phosphatidylethanolamine-binding protein	94	2034	583	980	951	1497	1023	751	695	115	853	1001	138	800	774	109	844	1055	1482	447	556	686	394	272	142	5228	269
K07064	ko:K07064 K07064; uncharacterized protein	94	1235	1068	3212	3324	1119	1250	1547	1238	212	566	1022	251	828	942	232	876	1509	1004	556	891	231	455	302	254	260	322
K07130	ko:K07130 kynB; arylformamidase [EC:3.5.1.9]	94	1729	530	1231	1225	1942	958	667	626	69	1055	936	87	774	715	55	806	1014	1416	407	246	826	406	328	108	10045	280
K07238	ko:K07238 TC.ZIP, zupT, ZRT3, ZIP2; zinc transporter, ZIP family	94	1106	720	1383	1392	1572	1180	956	839	131	918	990	160	810	883	129	852	1149	1855	504	584	742	416	304	156	5220	276
K07577	ko:K07577 K07577; putative mRNA 3-end processing factor	94	1535	976	1146	1168	1094	1676	1280	1109	124	1119	596	161	580	798	144	584	607	1657	462	664	1025	338	239	219	415	178
K09816	ko:K09816 znuB; zinc transport system permease protein	94	1604	673	1290	1320	1557	1114	883	779	88	872	980	102	774	830	77	823	1113	1763	464	519	723	402	278	125	5247	272
K09129	ko:K09129 K09129; uncharacterized protein	93	1788	716	1456	1474	1118	1178	963	837	96	898	551	122	530	764	113	532	412	1056	431	558	692	320	256	150	5114	198
K09150	ko:K09150 K09150; uncharacterized protein	93	1097	706	1358	1368	1105	1154	938	822	97	887	576	125	553	768	113	558	392	1165	432	560	704	328	256	140	5118	202
K03427	ko:K03427 hsdM; type I restriction enzyme M protein [EC:2.1.1.72]	92	771	732	713	723	1394	1370	894	814	27	1182	492	44	515	598	26	506	386	1423	344	276	1106	314	234	124	5236	176
K07006	ko:K07006 K07006; uncharacterized protein	92	1026	698	572	581	1368	1350	851	776	36	1174	518	49	517	602	38	514	360	1454	342	276	1100	314	232	116	5248	177
K01126	ko:K01126 E3.1.4.46, glpQ, ugpQ; glycerophosphoryl diester phosphodiesterase [EC:3.1.4.46]	91	1773	734	1060	1082	1128	1199	984	864	128	676	980	158	802	870	126	846	1183	1610	512	578	586	349	210	162	391	236
K07101	ko:K07101 K07101; uncharacterized protein	91	1810	820	1382	1384	1190	1317	1122	981	170	748	1032	209	832	1034	170	880	1256	1657	577	624	593	397	246	206	396	254
K00331	ko:K00331 nuoB; NADH-quinone oxidoreductase subunit B [EC:7.1.1.2]	90	1788	730	1060	1082	1110	1198	982	851	128	672	977	153	801	876	124	842	1164	1618	501	566	573	360	212	160	388	244
K00333	ko:K00333 nuoD; NADH-quinone oxidoreductase subunit D [EC:7.1.1.2]	90	1788	729	1059	1081	1109	1195	982	848	128	672	976	153	800	873	124	840	1164	1743	499	566	570	361	212	160	388	244
K00343	ko:K00343 nuoN; NADH-quinone oxidoreductase subunit N [EC:7.1.1.2]	90	1780	720	1050	1075	1109	1167	963	835	126	671	975	149	801	805	124	841	1165	1590	470	564	571	349	211	160	387	240
K00796	ko:K00796 folP; dihydropteroate synthase [EC:2.5.1.15]	90	1739	868	819	891	1480	1522	1103	957	67	1031	945	81	789	720	50	827	1244	2167	419	288	1032	379	220	152	527	236
K01512	ko:K01512 acyP; acylphosphatase [EC:3.6.1.7]	90	2032	719	1050	1075	1111	1166	959	830	135	674	1001	156	805	809	135	852	1165	1634	463	565	574	347	216	161	400	242
K02334	ko:K02334 dpo; DNA polymerase bacteriophage-type [EC:2.7.7.7]	90	1094	724	1039	1059	1112	1181	970	846	128	672	978	153	802	859	124	844	1165	1581	487	566	586	354	210	161	388	242
K03183	ko:K03183 ubiE; demethylmenaquinone methyltransferase / 2-methoxy-6-polyprenyl-1,4-benzoquinol methylase [EC:2.1.1.163 2.1.1.201]	90	1766	686	960	985	1091	1107	898	786	98	644	960	121	790	765	92	828	1134	1568	441	538	566	338	198	140	384	236
K03636	ko:K03636 moaD, cysO; sulfur-carrier protein	90	1806	800	1297	1298	1154	1282	1088	946	171	729	1030	206	831	998	170	878	1216	1520	558	614	584	379	242	195	391	248
K05982	ko:K05982 E3.1.21.7, nfi; deoxyribonuclease V [EC:3.1.21.7]	90	2040	722	1055	1079	1111	1180	970	842	137	676	1003	160	804	859	136	852	1164	1639	486	568	573	355	216	160	402	242
K00341	ko:K00341 nuoL; NADH-quinone oxidoreductase subunit L [EC:7.1.1.2]	89	2018	572	429	403	993	1041	744	680	134	592	999	153	803	832	134	848	1034	1775	481	560	542	334	187	132	398	230
K13993	ko:K13993 HSP20; HSP20 family protein	89	1326	599	556	522	1019	1060	777	713	110	591	985	126	792	862	103	834	1050	1624	490	536	536	335	181	133	397	228
K00135	ko:K00135 gabD; succinate-semialdehyde dehydrogenase / glutarate-semialdehyde dehydrogenase [EC:1.2.1.16 1.2.1.79 1.2.1.20]	88	1458	704	172	195	891	1366	859	783	22	909	479	34	507	623	21	498	356	1580	359	257	972	267	134	108	404	146
K01153	ko:K01153 hsdR; type I restriction enzyme, R subunit [EC:3.1.21.3]	88	1026	507	708	700	1427	912	628	585	66	779	922	81	765	678	51	796	970	1384	385	220	659	338	233	88	5210	241
K01154	ko:K01154 hsdS; type I restriction enzyme, S subunit [EC:3.1.21.3]	88	1026	508	708	700	1427	912	628	586	67	780	923	82	766	678	51	797	970	1384	385	220	659	338	233	90	5210	241
K03325	ko:K03325 ACR3, arsB; arsenite transporter	88	788	625	1174	1218	1053	1038	813	710	23	818	486	44	507	589	25	499	318	1049	334	202	681	283	207	92	5098	182
K03500	ko:K03500 rsmB, sun; 16S rRNA (cytosine967-C5)-methyltransferase [EC:2.1.1.176]	88	1142	806	2152	2238	898	1074	1181	958	126	396	950	161	771	972	126	814	1242	1022	576	509	170	366	224	156	256	260
K03680	ko:K03680 EIF2B4; translation initiation factor eIF-2B subunit delta	88	1536	750	1104	1127	654	1204	1000	879	87	635	540	116	543	838	98	544	413	1291	472	546	572	290	161	142	277	171
K04564	ko:K04564 SOD2; superoxide dismutase, Fe-Mn family [EC:1.15.1.1]	88	1726	507	672	673	1420	952	645	592	92	792	937	106	777	717	82	810	975	1677	407	244	680	346	238	101	5210	245
K06889	ko:K06889 K06889; uncharacterized protein	88	766	704	152	168	889	1348	861	779	50	918	494	62	517	610	52	510	366	1412	347	283	951	259	137	116	400	146
K06934	ko:K06934 K06934; uncharacterized protein	88	1495	647	1202	1251	1054	1082	851	744	50	829	500	71	518	678	56	512	328	1103	380	227	703	299	216	100	5102	186
K07220	ko:K07220 K07220; uncharacterized protein	88	2044	488	1432	1453	1132	710	678	596	80	442	947	96	762	894	64	804	948	1028	480	434	247	342	226	84	5092	260
K08482	ko:K08482 kaiC; circadian clock protein KaiC	88	813	692	1361	1380	1105	1162	929	812	62	882	538	95	536	741	70	534	382	996	422	255	703	326	244	128	5105	196
K09122	ko:K09122 K09122; uncharacterized protein	88	1524	716	1034	1060	643	1172	964	835	84	636	537	110	541	758	97	538	408	1138	429	542	556	272	157	144	272	168
K09152	ko:K09152 K09152; uncharacterized protein	88	1755	649	851	901	593	1064	847	736	28	568	497	40	504	622	33	502	333	1126	352	464	546	236	124	100	282	155
K09808	ko:K09808 lolC_E; lipoprotein-releasing system permease protein	88	762	691	150	166	886	1338	840	764	20	906	454	32	485	596	21	473	354	1408	340	256	946	254	130	106	398	140
K03657	ko:K03657 uvrD, pcrA; DNA helicase II / ATP-dependent DNA helicase PcrA [EC:3.6.4.12]	87	1720	249	980	958	1446	443	319	324	65	592	926	83	765	668	53	794	776	1043	373	155	354	337	272	38	9901	265
K00342	ko:K00342 nuoM; NADH-quinone oxidoreductase subunit M [EC:7.1.1.2]	86	1757	704	978	1007	1093	1164	942	818	125	662	973	147	799	844	122	837	1144	1596	482	282	566	355	206	144	388	238
K01535	ko:K01535 PMA1, PMA2; H+-transporting ATPase [EC:7.1.2.1]	86	1458	486	644	626	946	905	606	568	56	773	506	80	514	584	67	503	212	940	331	234	640	253	198	86	5090	164
K02017	ko:K02017 modC; molybdate transport system ATP-binding protein [EC:7.3.2.5]	86	1021	468	547	540	934	888	580	543	32	737	508	45	508	588	35	502	188	962	328	196	638	258	182	65	5107	168
K03455	ko:K03455 TC.KEF; monovalent cation:H+ antiporter-2, CPA2 family	86	766	470	547	543	935	891	580	547	21	733	482	37	506	588	23	495	188	1051	330	194	651	259	176	64	5094	168
K06888	ko:K06888 K06888; uncharacterized protein	86	1462	495	648	653	954	933	628	582	47	758	497	64	518	605	54	510	219	1205	339	219	668	262	186	85	5097	170
K07005	ko:K07005 K07005; uncharacterized protein	86	1458	490	646	653	958	929	619	578	23	750	508	39	528	592	24	520	210	1073	333	196	671	263	178	78	5099	171
K07034	ko:K07034 K07034; uncharacterized protein	86	1458	483	644	648	952	918	612	566	21	748	482	37	505	584	23	493	208	946	329	194	642	257	179	76	5095	168
K07062	ko:K07062 fitB; toxin FitB [EC:3.1.-.-]	86	1108	724	2024	2131	851	898	1036	830	98	364	957	128	784	704	94	824	1178	1404	401	462	189	313	204	138	248	247
K07163	ko:K07163 K07163; uncharacterized protein	86	785	470	547	542	935	891	580	546	21	733	482	37	506	587	23	495	188	1049	330	194	651	283	176	64	5094	180
K09743	ko:K09743 K09743; uncharacterized protein	86	1040	470	548	542	936	891	580	546	31	737	508	44	509	592	35	504	188	1089	330	195	651	284	181	64	5108	182
K09815	ko:K09815 znuA; zinc transport system substrate-binding protein	86	1022	470	548	543	936	892	580	547	31	737	508	44	509	593	35	504	188	1215	330	195	661	262	181	64	5109	168
K09817	ko:K09817 znuC; zinc transport system ATP-binding protein [EC:7.2.2.-]	86	1022	470	548	542	936	892	581	546	33	739	511	49	509	593	36	506	188	1213	330	198	652	262	181	66	5108	168
K09820	ko:K09820 ABC.MN.A; manganese/iron transport system ATP-binding protein	86	1029	482	554	544	931	910	602	557	56	744	498	70	498	624	66	492	196	986	349	219	636	260	189	72	5104	169
K11261	ko:K11261 fwdE, fmdE; formylmethanofuran dehydrogenase subunit E [EC:1.2.7.12]	86	1029	514	698	690	962	938	642	598	34	748	509	47	509	660	35	504	214	994	361	197	646	270	189	74	5110	172
K11717	ko:K11717 sufS; cysteine desulfurase / selenocysteine lyase [EC:2.8.1.7 4.4.1.16]	86	1086	621	1556	1608	779	822	878	743	100	296	958	129	783	858	93	824	1091	1194	471	469	160	299	179	118	252	231
K00027	ko:K00027 ME2, sfcA, maeA; malate dehydrogenase (oxaloacetate-decarboxylating) [EC:1.1.1.38]	84	1488	683	948	980	620	1123	912	791	80	624	509	104	518	678	95	510	386	984	394	257	535	257	151	127	268	158
K00257	ko:K00257 mbtN, fadE14; acyl-ACP dehydrogenase [EC:1.3.99.-]	84	2487	396	664	646	621	669	574	529	146	206	1003	170	828	817	151	871	938	1642	459	504	137	326	144	128	251	250
K00261	ko:K00261 GLUD1_2, gdhA; glutamate dehydrogenase (NAD(P)+) [EC:1.4.1.3]	84	2475	504	1052	1069	680	746	712	627	123	234	968	148	794	871	122	836	992	1401	492	486	146	307	160	110	250	235
K00338	ko:K00338 nuoI; NADH-quinone oxidoreductase subunit I [EC:7.1.1.2]	84	2042	504	1040	1046	678	747	718	625	134	240	993	156	795	915	134	840	992	1174	502	487	112	311	168	110	263	237
K00763	ko:K00763 pncB, NAPRT1; nicotinate phosphoribosyltransferase [EC:6.3.4.21]	84	2034	494	1030	1039	677	717	699	609	134	240	994	157	795	845	134	841	992	1146	471	488	112	300	166	110	262	234
K00837	ko:K00837 ISS1, VAS1; aromatic aminotransferase [EC:2.6.1.-]	84	1728	530	342	345	975	994	691	630	90	550	924	101	768	769	78	801	1009	1444	443	236	523	316	150	106	383	222
K00877	ko:K00877 THI20; hydroxymethylpyrimidine/phosphomethylpyrimidine kinase / thiaminase [EC:2.7.1.49 2.7.4.7 3.5.99.2]	84	782	694	938	960	624	1143	930	804	80	626	532	104	539	700	94	532	387	1230	408	257	538	247	154	126	271	151
K01470	ko:K01470 E3.5.2.10; creatinine amidohydrolase [EC:3.5.2.10]	84	769	672	923	956	628	1093	890	780	82	626	536	108	542	642	96	540	388	1179	360	260	577	225	146	129	270	145
K01515	ko:K01515 nudF; ADP-ribose pyrophosphatase [EC:3.6.1.13]	84	1080	389	560	493	611	648	551	526	163	215	1019	198	823	903	166	867	927	1353	510	536	96	304	158	121	248	228
K01601	ko:K01601 rbcL; ribulose-bisphosphate carboxylase large chain [EC:4.1.1.39]	84	792	636	766	810	591	1062	833	732	21	559	473	37	498	690	21	489	330	1070	386	194	530	259	114	84	270	159
K01893	ko:K01893 NARS, asnS; asparaginyl-tRNA synthetase [EC:6.1.1.22]	84	2218	559	1342	1338	284	803	801	704	92	258	540	128	530	834	108	528	314	568	462	490	98	238	132	129	134	164
K02074	ko:K02074 ABC.ZM.A; zinc/manganese transport system ATP-binding protein	84	802	671	854	876	604	1104	887	775	83	610	512	108	518	726	96	512	365	966	409	260	533	261	146	116	266	160
K02075	ko:K02075 ABC.ZM.P; zinc/manganese transport system permease protein	84	802	672	854	876	604	1104	887	776	84	610	512	109	518	726	96	513	366	966	409	260	533	261	146	117	266	160
K02469	ko:K02469 gyrA; DNA gyrase subunit A [EC:5.6.2.2]	84	1708	472	162	168	923	888	580	543	62	508	910	73	758	678	46	790	939	1522	384	202	516	286	133	74	378	208
K02470	ko:K02470 gyrB; DNA gyrase subunit B [EC:5.6.2.2]	84	1708	472	162	168	923	888	580	543	62	508	910	73	758	678	46	790	939	1522	384	202	516	286	133	74	378	208
K03116	ko:K03116 tatA; sec-independent protein translocase protein TatA	84	1750	532	262	241	956	966	674	625	150	572	986	172	809	788	152	848	1003	1571	453	302	524	344	175	112	381	236
K03555	ko:K03555 mutS; DNA mismatch repair protein MutS	84	1018	473	146	147	924	890	581	547	62	508	910	73	759	682	46	792	940	1627	385	202	528	288	133	74	378	208
K05337	ko:K05337 fer; ferredoxin	84	1103	550	1189	1172	712	801	798	687	189	306	1033	226	833	927	198	880	1048	1242	510	556	124	313	196	154	248	238
K05993	ko:K05993 : No such data.	84	3416	355	518	495	579	608	499	472	134	171	993	154	795	848	133	841	883	1314	471	483	89	301	136	96	261	233
K09148	ko:K09148 K09148; uncharacterized protein	84	1489	668	866	898	608	1094	880	774	84	613	536	110	540	708	96	537	367	1100	397	261	549	263	147	117	272	161
K09810	ko:K09810 lolD; lipoprotein-releasing system ATP-binding protein [EC:3.6.3.-]	84	1028	490	154	149	922	913	612	567	90	519	924	101	768	715	78	801	949	1521	410	228	514	296	142	82	378	212
K10844	ko:K10844 ERCC2, XPD; DNA excision repair protein ERCC-2 [EC:3.6.4.12]	84	1470	689	950	984	627	1134	919	803	81	626	534	105	541	685	95	537	388	1237	398	258	564	242	152	128	273	149
K00031	ko:K00031 IDH1, IDH2, icd; isocitrate dehydrogenase [EC:1.1.1.42]	83	1478	502	234	239	491	941	637	589	42	499	482	57	509	653	50	500	232	1100	367	210	507	253	95	76	267	159
K00330	ko:K00330 nuoA; NADH-quinone oxidoreductase subunit A [EC:7.1.1.2]	83	1472	540	327	309	507	1003	699	644	80	543	532	102	539	702	94	532	258	1130	407	252	512	246	123	100	268	150
K00339	ko:K00339 nuoJ; NADH-quinone oxidoreductase subunit J [EC:7.1.1.2]	83	2158	519	256	246	491	961	654	615	80	529	532	103	540	684	94	534	237	1262	395	252	520	243	120	88	270	148
K00340	ko:K00340 nuoK; NADH-quinone oxidoreductase subunit K [EC:7.1.1.2]	83	1468	532	322	306	507	984	686	635	80	543	532	102	539	680	94	532	258	1111	392	252	512	240	121	100	268	148
K00528	ko:K00528 fpr; ferredoxin/flavodoxin---NADP+ reductase [EC:1.18.1.2 1.19.1.1]	83	782	657	898	948	601	1056	856	746	19	565	470	32	499	632	20	488	338	925	348	183	534	233	115	92	267	150
K01069	ko:K01069 gloB, gloC, HAGH; hydroxyacylglutathione hydrolase [EC:3.1.2.6]	83	795	654	767	816	581	1089	859	751	43	568	508	60	532	657	50	528	324	1091	380	207	580	253	124	92	273	158
K01493	ko:K01493 comEB; dCMP deaminase [EC:3.5.4.12]	83	1468	617	768	824	570	1023	800	696	16	552	445	30	477	582	20	464	311	938	331	180	524	223	111	82	263	146
K06859	ko:K06859 pgi1; glucose-6-phosphate isomerase, archaeal [EC:5.3.1.9]	83	778	620	752	802	573	1024	807	700	18	555	470	32	498	582	20	487	312	916	330	182	528	228	112	84	265	149
K07559	ko:K07559 kptA; putative RNA 2'-phosphotransferase [EC:2.7.1.-]	83	1487	660	864	919	589	1107	879	758	44	580	462	62	489	649	52	481	342	980	377	208	532	240	125	104	266	152
K07743	ko:K07743 K07743; transcriptional regulator	83	823	462	910	911	188	672	640	570	52	172	488	77	501	733	64	494	203	616	409	435	88	212	95	72	127	154
K08999	ko:K08999 K08999; uncharacterized protein	83	764	492	216	215	491	932	622	580	16	488	468	29	498	639	18	486	222	943	360	185	506	226	86	68	265	144
K09746	ko:K09746 K09746; uncharacterized protein	83	1469	625	769	827	578	1033	813	709	18	558	494	34	520	587	20	512	314	1192	333	183	554	236	113	84	271	152
K00054	ko:K00054 mvaA; hydroxymethylglutaryl-CoA reductase [EC:1.1.1.88]	82	762	486	212	192	468	906	608	568	56	514	496	78	506	632	64	497	207	920	344	220	492	205	104	80	258	132
K00334	ko:K00334 nuoE; NADH-quinone oxidoreductase subunit E [EC:7.1.1.2]	82	1020	275	684	660	990	446	351	349	61	338	888	74	736	664	48	763	796	883	370	138	194	276	177	37	5064	229
K00335	ko:K00335 nuoF; NADH-quinone oxidoreductase subunit F [EC:7.1.1.2]	82	1020	277	684	662	991	451	351	353	61	338	889	74	737	668	48	765	796	887	373	138	216	276	177	38	5065	229
K00769	ko:K00769 gpt; xanthine phosphoribosyltransferase [EC:2.4.2.22]	82	1448	462	142	148	452	877	568	532	16	468	444	27	476	582	18	462	181	934	327	175	485	198	78	55	258	132
K00783	ko:K00783 rlmH; 23S rRNA (pseudouridine1915-N3)-methyltransferase [EC:2.1.1.177]	82	756	462	126	125	452	875	569	532	17	469	445	28	476	582	19	462	181	912	326	176	485	198	78	56	257	132
K00786	ko:K00786 E2.4.-.-; glycosyltransferase [EC:2.4.-.-]	82	2830	496	316	337	479	902	612	572	16	478	444	27	477	583	18	463	207	980	331	176	501	198	81	63	261	132
K00855	ko:K00855 PRK, prkB; phosphoribulokinase [EC:2.7.1.19]	82	756	462	126	125	452	875	569	532	17	469	445	28	476	582	19	462	181	912	326	176	485	198	78	56	257	132
K01338	ko:K01338 lon; ATP-dependent Lon protease [EC:3.4.21.53]	82	1968	262	640	604	980	447	340	339	108	376	964	128	768	668	104	804	796	944	372	181	193	280	206	54	5078	230
K01681	ko:K01681 ACO, acnA; aconitate hydratase [EC:4.2.1.3]	82	1457	498	231	240	475	939	635	581	42	497	482	56	509	622	50	500	214	1093	350	201	516	213	93	76	264	139
K02347	ko:K02347 polX, dpx; DNA polymerase (family X)	82	757	466	126	126	456	882	575	539	16	472	468	29	498	584	18	486	182	1041	328	176	501	206	81	56	262	135
K03469	ko:K03469 rnhA, RNASEH1; ribonuclease HI [EC:3.1.26.4]	82	762	476	132	132	458	905	589	553	18	471	470	30	499	611	19	489	183	1184	345	177	514	213	81	58	262	137
K03572	ko:K03572 mutL; DNA mismatch repair protein MutL	82	757	467	126	127	456	882	575	540	18	472	469	30	498	585	19	487	183	1043	328	177	501	206	81	57	262	135
K07481	ko:K07481 K07481; transposase, IS5 family	82	757	467	126	128	457	882	575	541	18	475	469	32	499	586	19	487	183	1555	328	177	501	214	87	57	266	135
K07491	ko:K07491 K07491; putative transposase	82	1448	466	142	150	456	884	575	539	16	471	468	28	498	584	18	486	182	1308	328	176	501	207	79	56	263	135
K09807	ko:K09807 K09807; uncharacterized protein	82	756	465	126	126	455	878	575	536	18	473	469	31	497	582	19	485	182	1169	326	177	498	208	83	56	263	135
K11175	ko:K11175 purN; phosphoribosylglycinamide formyltransferase 1 [EC:2.1.2.2]	82	1452	470	146	151	452	896	582	541	17	470	445	29	476	604	19	462	181	956	342	176	485	205	82	56	259	134
K01081	ko:K01081 E3.1.3.5; 5'-nucleotidase [EC:3.1.3.5]	81	760	239	522	500	500	424	309	310	17	295	472	32	496	570	21	482	14	426	314	113	177	201	123	13	4952	159
K01669	ko:K01669 phrB; deoxyribodipyrimidine photo-lyase [EC:4.1.99.3]	81	760	241	522	501	500	428	309	313	17	296	472	33	498	572	21	484	15	804	315	113	190	206	125	14	4954	159
K03575	ko:K03575 mutY; A/G-specific adenine glycosylase [EC:3.2.2.31]	81	764	250	524	503	501	435	324	323	43	305	486	60	508	587	52	497	25	683	321	138	190	205	130	22	4953	161
K07304	ko:K07304 msrA; peptide-methionine (S)-S-oxide reductase [EC:1.8.4.11]	81	760	241	522	502	501	429	309	315	17	296	472	33	497	574	21	484	15	559	316	113	200	204	125	14	4954	159
K00864	ko:K00864 glpK, GK; glycerol kinase [EC:2.7.1.30]	80	1732	442	934	952	654	626	617	540	121	222	942	146	770	713	120	806	970	1037	398	204	102	267	146	93	240	220
K00873	ko:K00873 PK, pyk; pyruvate kinase [EC:2.7.1.40]	80	1748	467	948	964	659	683	659	577	124	227	967	149	791	809	121	828	971	1085	452	205	106	294	154	94	247	228
K01424	ko:K01424 E3.5.1.1, ansA, ansB; L-asparaginase [EC:3.5.1.1]	80	1731	462	997	1012	664	633	626	559	93	205	926	114	761	724	88	794	966	1049	411	176	114	272	142	80	241	220
K01966	ko:K01966 PCCB, pccB; propionyl-CoA carboxylase beta chain [EC:6.4.1.3 2.1.3.15]	80	1047	415	762	790	626	610	566	510	58	154	900	70	751	775	44	782	914	1284	430	134	108	287	114	49	246	224
K03742	ko:K03742 pncC; nicotinamide-nucleotide amidase [EC:3.5.1.42]	80	1744	464	944	960	658	671	652	570	120	224	963	142	790	760	120	826	971	1072	436	202	104	288	152	92	245	227
K07047	ko:K07047 nfdA; N-substituted formamide deformylase [EC:3.5.1.91]	80	1726	424	802	819	632	643	603	529	122	216	966	148	789	786	120	827	945	937	435	204	100	262	146	86	245	213
K09014	ko:K09014 sufB; Fe-S cluster assembly protein SufB	80	1750	483	1031	1050	678	716	692	603	122	240	966	148	792	812	120	830	992	1206	454	204	112	295	154	106	248	228
K00605	ko:K00605 gcvT, AMT; aminomethyltransferase [EC:2.1.2.10]	79	1722	422	778	817	611	622	581	516	86	166	918	102	763	762	76	799	907	1186	422	154	121	248	120	58	245	206
K00798	ko:K00798 MMAB, pduO; cob(I)alamin adenosyltransferase [EC:2.5.1.17]	79	1722	461	942	960	641	669	650	562	121	223	964	144	791	728	120	826	953	1067	419	193	103	249	152	94	243	207
K00845	ko:K00845 glk; glucokinase [EC:2.7.1.2]	79	1726	294	240	202	519	505	389	386	123	125	942	145	769	808	120	804	819	1204	448	199	60	265	117	55	238	210
K01848	ko:K01848 E5.4.99.2A, mcmA1; methylmalonyl-CoA mutase, N-terminal domain [EC:5.4.99.2]	79	1729	423	849	892	626	611	588	511	82	178	914	96	762	684	76	795	928	1161	381	150	120	257	122	69	243	216
K03118	ko:K03118 tatC; sec-independent protein translocase protein TatC	79	1742	310	318	285	541	529	420	409	120	140	962	140	791	763	118	826	842	1198	434	196	78	290	120	66	242	226
K03521	ko:K03521 fixA, etfB; electron transfer flavoprotein beta subunit	79	2431	338	497	478	577	584	480	448	120	170	962	140	791	760	118	826	884	1228	427	196	86	286	126	90	243	226
K03522	ko:K03522 fixB, etfA; electron transfer flavoprotein alpha subunit	79	3121	323	431	415	559	557	448	424	120	154	962	140	791	759	118	826	862	1247	428	196	72	286	124	78	243	226
K03564	ko:K03564 BCP, PRXQ, DOT5; peroxiredoxin Q/BCP [EC:1.11.1.15]	79	2402	325	464	443	567	506	433	420	121	150	963	142	791	714	119	826	867	1313	398	198	81	250	120	74	242	209
K06148	ko:K06148 ABCC-BAC; ATP-binding cassette, subfamily C, bacterial	79	1032	394	748	778	602	562	535	468	58	150	877	70	728	662	45	756	895	876	370	126	77	247	111	50	235	210
K00034	ko:K00034 gdh; glucose 1-dehydrogenase [EC:1.1.1.47]	78	2148	412	768	815	141	601	568	499	38	128	474	54	501	614	48	490	150	865	349	126	90	163	68	40	130	132
K00050	ko:K00050 ttuD; hydroxypyruvate reductase [EC:1.1.1.81]	78	770	448	904	915	188	644	629	553	76	188	502	103	510	646	93	503	214	573	365	178	87	173	96	76	127	135
K00111	ko:K00111 glpA, glpD; glycerol-3-phosphate dehydrogenase [EC:1.1.5.3]	78	1473	442	914	936	193	629	618	544	77	189	526	104	532	624	93	528	215	707	345	180	103	194	96	78	130	150
K00128	ko:K00128 ALDH; aldehyde dehydrogenase (NAD+) [EC:1.2.1.3]	78	1705	262	221	221	512	467	342	348	56	84	900	68	752	679	44	784	788	1167	376	120	116	233	84	35	241	200
K00134	ko:K00134 GAPDH, gapA; glyceraldehyde 3-phosphate dehydrogenase [EC:1.2.1.12]	78	1012	240	122	104	485	420	303	306	56	67	875	66	728	664	44	756	765	1001	368	120	50	225	80	21	232	196
K00161	ko:K00161 PDHA, pdhA; pyruvate dehydrogenase E1 component alpha subunit [EC:1.2.4.1]	78	1708	288	282	275	519	461	368	367	82	90	914	94	762	687	74	796	803	1038	381	146	86	232	90	38	239	202
K00162	ko:K00162 PDHB, pdhB; pyruvate dehydrogenase E1 component beta subunit [EC:1.2.4.1]	78	1707	287	282	273	517	457	368	363	82	90	914	94	761	684	74	794	802	1036	379	146	74	231	90	38	238	202
K00189	ko:K00189 vorG; 2-oxoisovalerate ferredoxin oxidoreductase, gamma subunit [EC:1.2.7.7]	78	782	419	816	828	152	602	580	510	50	162	487	76	498	596	62	488	164	434	340	144	68	179	86	56	122	139
K00282	ko:K00282 gcvPA; glycine dehydrogenase subunit 1 [EC:1.4.4.2]	78	1454	422	832	854	154	603	584	513	78	170	502	103	510	637	93	503	174	585	343	170	83	153	92	64	124	127
K00283	ko:K00283 gcvPB; glycine dehydrogenase subunit 2 [EC:1.4.4.2]	78	1454	422	832	854	154	603	584	513	78	170	502	103	510	637	93	503	174	585	343	170	83	153	92	64	124	127
K00332	ko:K00332 nuoC; NADH-quinone oxidoreductase subunit C [EC:7.1.1.2]	78	1487	442	846	858	170	644	616	543	79	174	502	105	509	712	93	502	192	499	396	179	72	207	98	65	128	151
K00425	ko:K00425 cydA; cytochrome bd ubiquinol oxidase subunit I [EC:7.1.1.7]	78	2154	346	560	520	139	592	492	472	86	168	532	115	528	685	104	519	160	637	391	196	60	195	92	88	129	141
K00632	ko:K00632 fadA, fadI; acetyl-CoA acyltransferase [EC:2.3.1.16]	78	778	302	206	174	68	526	398	412	78	94	551	104	556	737	92	556	67	870	403	176	124	199	66	41	134	144
K00757	ko:K00757 udp, UPP; uridine phosphorylase [EC:2.4.2.3]	78	777	342	428	390	103	556	466	452	78	117	525	102	532	720	92	526	111	728	396	176	71	191	72	58	129	140
K00850	ko:K00850 pfkA, PFK; 6-phosphofructokinase 1 [EC:2.7.1.11]	78	1704	259	220	214	508	458	342	338	58	85	900	68	750	668	44	780	788	1278	371	121	70	233	84	35	239	200
K00926	ko:K00926 arcC; carbamate kinase [EC:2.7.2.2]	78	1469	457	928	944	188	672	648	566	78	188	501	103	509	712	93	501	213	496	396	178	76	182	98	76	128	138
K01101	ko:K01101 E3.1.3.41; 4-nitrophenyl phosphatase [EC:3.1.3.41]	78	778	398	730	763	137	570	546	476	40	126	452	57	480	587	49	470	148	552	323	128	77	170	66	40	122	139
K01247	ko:K01247 alkA; DNA-3-methyladenine glycosylase II [EC:3.2.2.21]	78	772	393	728	763	140	565	536	471	13	117	460	28	490	572	17	478	140	546	317	101	78	174	60	33	125	140
K01299	ko:K01299 E3.4.17.19; carboxypeptidase Taq [EC:3.4.17.19]	78	778	462	912	923	192	677	654	573	78	190	526	104	531	716	93	526	214	601	396	180	92	189	100	77	131	142
K01489	ko:K01489 cdd, CDA; cytidine deaminase [EC:3.5.4.5]	78	776	282	204	183	55	509	384	376	40	60	452	55	479	714	48	468	58	601	390	132	44	182	42	26	124	137
K01560	ko:K01560 E3.8.1.2; 2-haloacid dehalogenase [EC:3.8.1.2]	78	754	392	730	765	139	570	531	474	12	114	436	25	471	579	17	459	140	423	321	100	80	144	58	32	122	124
K01644	ko:K01644 citE; citrate lyase subunit beta / citryl-CoA lyase [EC:4.1.3.34]	78	760	270	190	179	62	472	355	361	38	60	474	52	505	631	47	496	60	938	343	130	76	172	38	27	127	136
K01759	ko:K01759 GLO1, gloA; lactoylglutathione lyase [EC:4.4.1.5]	78	774	398	730	767	147	576	543	483	12	120	484	28	513	580	17	504	142	802	321	102	117	182	60	34	130	144
K01849	ko:K01849 E5.4.99.2B, mcmA2; methylmalonyl-CoA mutase, C-terminal domain [EC:5.4.99.2]	78	1468	414	828	872	155	601	577	500	38	140	450	52	480	587	48	468	170	577	325	124	90	170	68	52	124	139
K02274	ko:K02274 coxA, ctaD; cytochrome c oxidase subunit I [EC:1.9.3.1]	78	1020	262	130	113	492	457	338	337	82	80	914	94	762	708	74	795	777	1409	393	146	80	242	90	30	238	204
K02275	ko:K02275 coxB, ctaC; cytochrome c oxidase subunit II [EC:1.9.3.1]	78	1034	252	124	106	489	430	324	320	82	80	913	94	760	678	74	791	776	1134	374	146	55	256	88	30	235	215
K02301	ko:K02301 : No such data.	78	1462	304	298	266	73	521	415	402	75	105	522	98	530	666	91	522	84	614	377	172	50	184	68	49	127	140
K02437	ko:K02437 gcvH, GCSH; glycine cleavage system H protein	78	1462	432	838	858	154	627	601	530	78	172	502	103	510	663	93	503	174	600	366	170	83	163	94	64	126	129
K03800	ko:K03800 lplA, lplJ; lipoate---protein ligase [EC:6.3.1.20]	78	1482	436	838	858	157	629	607	533	78	174	526	104	531	662	93	526	176	598	365	170	86	192	94	65	129	146
K06957	ko:K06957 tmcA; tRNA(Met) cytidine acetyltransferase [EC:2.3.1.193]	78	808	462	838	842	171	676	648	572	104	184	516	130	521	756	124	516	202	621	425	204	85	219	104	72	129	155
K07023	ko:K07023 K07023; putative hydrolases of HD superfamily	78	795	442	830	836	170	640	614	542	76	170	498	98	509	712	92	499	192	473	394	176	70	206	96	63	126	151
K07397	ko:K07397 yhfA; putative redox protein	78	1444	388	744	784	136	561	530	464	13	115	436	26	468	569	17	454	138	443	317	100	62	143	59	32	122	124
K07588	ko:K07588 argK; LAO/AO transport system kinase [EC:2.7.-.-]	78	1468	398	746	787	137	572	545	477	38	124	450	52	480	587	48	468	148	576	325	124	76	170	66	40	123	139
K11754	ko:K11754 folC; dihydrofolate synthase / folylpolyglutamate synthase [EC:6.3.2.12 6.3.2.17]	78	2394	241	154	152	487	428	304	310	56	67	876	66	729	668	44	758	766	1174	372	120	53	227	80	22	235	196
K11928	ko:K11928 putP; sodium/proline symporter	78	773	357	587	622	111	545	488	432	12	106	436	26	469	575	17	456	113	427	317	98	72	169	58	24	122	137
K00018	ko:K00018 hprA; glycerate dehydrogenase [EC:1.1.1.29]	76	1442	233	117	108	18	414	298	300	12	32	434	24	467	568	16	451	8	445	312	94	24	144	30	4	118	123
K00022	ko:K00022 HADH; 3-hydroxyacyl-CoA dehydrogenase [EC:1.1.1.35]	76	1442	238	118	111	23	422	304	309	12	34	458	24	489	573	16	476	10	697	315	96	50	151	28	5	122	126
K00311	ko:K00311 ETFDH; electron-transferring-flavoprotein dehydrogenase [EC:1.5.5.1]	76	752	239	102	88	24	423	304	311	12	34	459	24	490	575	16	478	10	673	315	96	52	152	28	6	122	126
K00344	ko:K00344 qor, CRYZ; NADPH:quinone reductase [EC:1.6.5.5]	76	754	245	104	96	30	439	306	327	12	34	461	24	494	591	16	486	12	810	323	96	102	155	28	8	125	126
K00426	ko:K00426 cydB; cytochrome bd ubiquinol oxidase subunit II [EC:7.1.1.7]	76	2134	234	134	132	19	420	298	303	12	32	434	23	468	571	16	453	8	590	315	94	36	145	28	4	120	123
K00526	ko:K00526 E1.17.4.1B, nrdB, nrdF; ribonucleoside-diphosphate reductase beta chain [EC:1.17.4.1]	76	752	239	102	88	24	423	304	311	12	34	459	24	490	575	16	478	10	673	315	96	52	152	28	6	122	126
K00529	ko:K00529 hcaD; 3-phenylpropionate/trans-cinnamate dioxygenase ferredoxin reductase component [EC:1.18.1.3]	76	752	239	102	88	24	423	304	311	12	34	459	24	490	575	16	478	10	798	315	96	52	153	28	6	122	126
K00627	ko:K00627 DLAT, aceF, pdhC; pyruvate dehydrogenase E2 component (dihydrolipoamide acetyltransferase) [EC:2.3.1.12]	76	1447	248	120	112	24	432	320	320	38	44	473	52	501	589	47	490	20	576	322	120	53	151	36	14	122	128
K00971	ko:K00971 manC, cpsB; mannose-1-phosphate guanylyltransferase [EC:2.7.7.13]	76	751	270	243	227	48	436	347	343	13	44	459	26	489	568	16	475	35	544	314	97	33	149	32	14	121	126
K00989	ko:K00989 rph; ribonuclease PH [EC:2.7.7.56]	76	751	233	101	84	18	412	298	300	12	32	434	23	467	568	16	451	8	419	312	94	24	143	28	4	116	123
K01006	ko:K01006 ppdK; pyruvate, orthophosphate dikinase [EC:2.7.9.1]	76	1444	269	281	256	52	462	362	352	50	92	484	71	497	568	60	484	55	446	314	137	32	146	59	41	120	123
K01011	ko:K01011 TST, MPST, sseA; thiosulfate/3-mercaptopyruvate sulfurtransferase [EC:2.8.1.1 2.8.1.2]	76	1446	246	122	112	22	440	317	316	12	34	458	24	489	592	16	476	10	835	329	96	50	158	30	5	123	128
K01175	ko:K01175 ybfF; esterase [EC:3.1.-.-]	76	1446	244	120	110	19	425	313	312	38	42	448	50	479	585	47	466	18	574	320	120	37	146	34	12	119	125
K01249	ko:K01249 : No such data.	76	1443	239	118	112	24	425	304	312	12	35	459	25	490	576	16	478	10	701	316	96	62	153	30	6	124	126
K01269	ko:K01269 E3.4.11.-; aminopeptidase [EC:3.4.11.-]	76	2150	260	146	142	24	467	343	341	41	47	476	56	500	661	48	490	20	747	361	124	52	167	38	14	126	132
K01468	ko:K01468 hutI, AMDHD1; imidazolonepropionase [EC:3.5.2.7]	76	1444	250	200	195	37	448	330	327	12	46	434	23	468	572	16	453	30	446	315	94	40	144	30	16	119	123
K01487	ko:K01487 E3.5.4.3, guaD; guanine deaminase [EC:3.5.4.3]	76	752	238	102	87	23	420	304	308	12	35	458	25	489	572	16	476	10	677	314	96	40	152	30	5	122	126
K01513	ko:K01513 ENPP1_3, CD203; ectonucleotide pyrophosphatase/phosphodiesterase family member 1/3 [EC:3.1.4.1 3.6.1.9]	76	2824	233	149	154	18	418	298	300	12	32	434	23	467	568	16	451	8	485	314	94	24	143	28	4	120	123
K01567	ko:K01567 pdaA; peptidoglycan-N-acetylmuramic acid deacetylase [EC:3.5.1.-]	76	3515	233	165	176	18	420	298	300	12	32	434	23	467	568	16	451	8	507	316	94	24	143	28	4	120	123
K01643	ko:K01643 citF; citrate lyase subunit alpha / citrate CoA-transferase [EC:2.8.3.10]	76	751	233	101	84	18	412	298	300	12	32	434	23	467	568	16	451	8	419	312	94	24	143	28	4	116	123
K01745	ko:K01745 hutH, HAL; histidine ammonia-lyase [EC:4.3.1.3]	76	1444	250	200	195	37	448	330	327	12	46	434	23	468	572	16	453	30	446	315	94	40	144	30	16	119	123
K01746	ko:K01746 E4.3.1.4; formiminotetrahydrofolate cyclodeaminase [EC:4.3.1.4]	76	2133	233	133	130	18	416	298	300	12	32	434	23	467	568	16	451	8	463	314	94	24	143	28	4	118	123
K01752	ko:K01752 E4.3.1.17, sdaA, sdaB, tdcG; L-serine dehydratase [EC:4.3.1.17]	76	751	233	101	84	18	412	298	300	12	32	434	23	467	568	16	451	8	419	312	94	24	143	28	4	116	123
K01835	ko:K01835 pgm; phosphoglucomutase [EC:5.4.2.2]	76	759	246	107	89	21	440	321	321	13	35	459	26	488	594	16	474	9	559	334	96	27	159	31	6	122	128
K01938	ko:K01938 fhs; formate--tetrahydrofolate ligase [EC:6.3.4.3]	76	1442	233	117	108	18	414	298	300	12	32	434	23	467	568	16	451	8	441	312	94	24	143	28	4	118	123
K03530	ko:K03530 hupB; DNA-binding protein HU-beta	76	1442	233	117	108	18	414	298	300	12	32	434	23	467	568	16	451	8	441	312	94	24	143	28	4	118	123
K03652	ko:K03652 MPG; DNA-3-methyladenine glycosylase [EC:3.2.2.21]	76	755	242	103	86	18	420	312	308	38	42	448	50	478	582	47	464	18	425	318	120	24	144	34	12	116	125
K03704	ko:K03704 cspA; cold shock protein	76	753	245	103	93	30	434	312	323	12	36	484	26	514	583	16	504	12	1053	319	96	80	162	30	7	127	130
K03782	ko:K03782 katG; catalase-peroxidase [EC:1.11.1.21]	76	771	239	102	89	24	423	305	312	13	35	460	26	490	576	16	478	10	679	315	96	52	177	31	6	123	140
K04567	ko:K04567 KARS, lysS; lysyl-tRNA synthetase, class II [EC:6.1.1.6]	76	755	241	106	88	18	432	311	309	13	32	435	24	467	590	16	452	8	438	326	95	24	149	30	5	116	125
K06911	ko:K06911 K06911; uncharacterized protein	76	1444	256	200	198	43	458	337	338	13	49	460	26	491	579	16	480	32	573	318	96	68	151	32	19	124	126
K06941	ko:K06941 rlmN; 23S rRNA (adenine2503-C2)-methyltransferase [EC:2.1.1.192]	76	751	233	101	84	18	412	298	300	12	32	434	23	467	568	16	451	8	419	312	94	24	143	28	4	116	123
K07080	ko:K07080 K07080; uncharacterized protein	76	774	280	246	230	50	448	362	356	38	54	472	52	501	587	47	490	46	554	322	122	46	175	38	21	122	142
K07124	ko:K07124 K07124; uncharacterized protein	76	755	241	106	88	18	432	310	308	12	32	434	23	467	590	16	451	8	563	326	94	24	150	30	4	117	125
K07250	ko:K07250 gabT; 4-aminobutyrate aminotransferase / (S)-3-amino-2-methylpropionate transaminase / 5-aminovalerate transaminase [EC:2.6.1.19 2.6.1.22 2.6.1.48]	76	752	254	183	148	34	432	330	329	48	76	483	69	497	569	60	484	34	421	314	136	38	145	54	28	117	123
K07319	ko:K07319 yhdJ; adenine-specific DNA-methyltransferase [EC:2.1.1.72]	76	2134	238	134	133	22	424	306	308	16	38	463	32	489	572	18	478	10	594	315	100	40	151	31	8	124	126
K07568	ko:K07568 queA; S-adenosylmethionine:tRNA ribosyltransferase-isomerase [EC:2.4.99.17]	76	751	233	101	84	18	412	298	300	12	32	434	23	467	568	16	451	8	419	312	94	24	143	28	4	116	123
K08176	ko:K08176 PHO84; MFS transporter, PHS family, inorganic phosphate transporter	76	2824	233	149	154	18	418	298	300	12	32	434	23	467	568	16	451	8	485	314	94	24	143	28	4	120	123
K09457	ko:K09457 queF; 7-cyano-7-deazaguanine reductase [EC:1.7.1.13]	76	751	233	101	84	18	412	298	300	12	32	434	23	467	568	16	451	8	419	312	94	24	143	28	4	116	123
K09744	ko:K09744 K09744; uncharacterized protein	76	1448	266	204	176	38	459	349	345	49	78	508	70	519	594	60	508	36	587	331	138	54	158	56	29	122	128
K09765	ko:K09765 queH; epoxyqueuosine reductase [EC:1.17.99.6]	76	751	233	101	84	18	412	298	300	12	32	434	23	467	568	16	451	8	419	312	94	24	143	28	4	116	123
K10026	ko:K10026 queE; 7-carboxy-7-deazaguanine synthase [EC:4.3.99.3]	76	1446	243	122	112	19	437	311	312	13	32	435	24	469	593	16	454	9	587	329	95	36	151	30	6	119	125
K10947	ko:K10947 padR; PadR family transcriptional regulator, regulatory protein PadR	76	751	233	101	84	18	412	298	300	13	33	435	25	467	568	16	452	8	423	312	95	24	144	30	5	118	123
K12140	ko:K12140 hyfE; hydrogenase-4 component E [EC:1.-.-.-]	76	751	233	101	84	18	412	298	300	13	32	435	24	467	568	16	452	8	419	312	95	24	143	28	5	116	123
K00918	ko:K00918 pfkC; ADP-dependent phosphofructokinase/glucokinase [EC:2.7.1.146 2.7.1.147]	18	40	1068	1612	1759	1596	1725	1369	1108	14	1504	56	20	52	47	10	62	832	1496	56	254	1478	198	228	224	438	44
K02486	ko:K02486 K02486; two-component system, sensor kinase [EC:2.7.13.3]	18	55	12	1684	1660	1914	36	20	26	14	1042	52	28	32	8	18	32	20	26	8	68	600	236	378	30	19328	143
K06992	ko:K06992 K06992; uncharacterized protein	18	36	12	1684	1661	1914	36	20	26	16	1044	56	30	34	8	20	34	22	26	8	70	600	212	381	30	19328	130
K07725	ko:K07725 csa3; CRISPR-associated protein Csa3	16	66	289	968	946	1425	562	366	325	77	1014	100	92	66	161	87	74	237	560	98	191	770	224	277	99	9810	100
K00966	ko:K00966 GMPP; mannose-1-phosphate guanylyltransferase [EC:2.7.7.13]	14	1014	585	1778	1867	1644	864	826	638	120	966	556	139	340	254	113	396	1245	1163	158	212	714	258	299	168	5105	147
K07497	ko:K07497 K07497; putative transposase	12	981	466	85	122	1338	934	553	472	54	912	484	52	298	121	32	347	1104	1465	85	187	941	219	154	119	400	107
K00198	ko:K00198 cooS, acsA; anaerobic carbon-monoxide dehydrogenase catalytic subunit [EC:1.2.7.4]	11	30	492	191	223	895	946	585	504	10	884	21	9	19	29	5	24	372	985	31	163	929	134	104	111	282	30
K05772	ko:K05772 tupA, vupA; tungstate transport system substrate-binding protein	11	29	258	460	465	934	523	315	281	10	702	48	14	39	100	7	44	198	540	73	108	628	144	150	60	4980	56
K05773	ko:K05773 tupB, vupB; tungstate transport system permease protein	11	29	258	460	465	934	523	315	281	10	702	48	14	39	100	7	44	198	540	73	108	628	144	150	60	4980	56
K07487	ko:K07487 K07487; transposase	11	11	458	49	81	868	925	542	465	9	874	20	8	18	28	5	22	346	985	29	161	923	110	101	102	281	17
K09008	ko:K09008 NDUFAF3; NADH dehydrogenase [ubiquinone] 1 alpha subcomplex assembly factor 3	11	327	219	1221	1233	648	234	328	257	50	404	90	64	44	98	62	56	200	92	67	356	200	112	168	74	4856	62
K09714	ko:K09714 K09714; uncharacterized protein	11	30	406	1084	1143	1037	664	539	438	13	786	53	20	41	99	9	50	310	526	63	107	671	129	179	89	4984	48
K00358	ko:K00358 : No such data.	10	14	232	446	456	912	472	276	239	8	698	23	11	17	16	7	19	178	499	16	98	612	108	145	58	4972	41
K00697	ko:K00697 otsA; trehalose 6-phosphate synthase [EC:2.4.1.15 2.4.1.347]	10	710	242	467	483	914	496	290	252	8	698	24	11	18	42	7	21	178	542	34	98	624	114	147	59	4974	43
K01541	ko:K01541 : No such data.	10	14	232	446	456	912	472	276	239	8	698	23	11	17	16	7	19	178	499	16	98	612	108	145	58	4972	41
K01607	ko:K01607 pcaC; 4-carboxymuconolactone decarboxylase [EC:4.1.1.44]	10	14	235	446	456	916	474	282	243	10	700	48	14	38	16	7	42	179	500	16	99	615	113	146	60	4976	44
K01613	ko:K01613 psd, PISD; phosphatidylserine decarboxylase [EC:4.1.1.65]	10	34	236	446	458	917	478	282	247	8	701	48	13	38	20	7	44	180	506	18	98	628	138	148	60	4977	58
K01618	ko:K01618 E4.1.1.107; 3,4-dihydroxyphenylacetaldehyde synthase [EC:4.1.1.107]	10	15	234	446	457	914	475	276	243	8	698	24	11	18	20	7	21	178	626	18	98	614	110	145	59	4973	41
K01711	ko:K01711 gmd, GMDS; GDPmannose 4,6-dehydratase [EC:4.2.1.47]	10	19	245	451	460	917	497	296	255	10	701	48	14	39	41	7	44	180	522	33	99	618	120	150	60	4977	46
K03741	ko:K03741 arsC2, arsC; arsenate reductase (thioredoxin) [EC:1.20.4.4]	10	34	269	588	598	943	496	325	282	10	710	48	14	39	17	7	43	205	624	18	100	631	138	149	68	4977	58
K06939	ko:K06939 K06939; uncharacterized protein	10	270	232	446	456	914	472	276	239	19	702	50	19	20	21	19	28	178	538	16	99	612	110	151	60	4986	42
K07138	ko:K07138 K07138; uncharacterized protein	10	14	235	446	456	916	474	282	243	10	701	48	14	38	16	7	42	179	504	16	99	615	114	148	60	4976	44
K07236	ko:K07236 tusC, dsrF; tRNA 2-thiouridine synthesizing protein C	10	14	232	446	456	913	472	276	240	8	698	23	11	17	17	7	19	178	501	17	98	612	108	145	58	4972	41
K07237	ko:K07237 tusB, dsrH; tRNA 2-thiouridine synthesizing protein B	10	14	232	446	456	912	472	276	239	8	698	23	11	17	16	7	19	178	499	16	98	612	108	145	58	4972	41
K09147	ko:K09147 K09147; uncharacterized protein	10	338	84	605	565	531	126	130	118	80	332	106	93	54	182	94	68	80	122	100	378	164	122	144	56	4852	66
K00823	ko:K00823 puuE; 4-aminobutyrate aminotransferase [EC:2.6.1.19]	9	1036	441	1642	1700	795	485	672	514	152	332	586	178	357	328	152	420	1140	697	184	442	156	162	188	158	136	112
K03328	ko:K03328 TC.PST; polysaccharide transporter, PST family	9	18	6	842	830	957	18	10	13	7	522	26	15	16	4	9	16	10	17	4	34	300	107	191	15	9665	65
K06945	ko:K06945 K06945; uncharacterized protein	9	19	27	924	893	973	37	42	42	44	565	75	60	46	5	53	49	36	13	6	76	305	108	215	39	9664	65
K00104	ko:K00104 glcD; glycolate oxidase [EC:1.1.3.15]	8	972	292	236	234	952	550	374	322	112	544	514	121	310	180	105	360	1004	1003	118	182	487	164	142	112	262	93
K00964	ko:K00964 : No such data.	8	12	423	818	864	603	660	570	456	44	583	63	58	40	49	48	48	368	502	38	140	512	73	112	115	148	16
K00965	ko:K00965 galT, GALT; UDPglucose--hexose-1-phosphate uridylyltransferase [EC:2.7.7.12]	8	12	423	818	864	603	660	570	456	44	582	63	57	40	49	48	48	368	498	38	140	512	72	110	115	148	16
K01176	ko:K01176 AMY, amyA, malS; alpha-amylase [EC:3.2.1.1]	8	730	453	904	952	613	684	600	489	46	578	64	59	41	120	49	50	373	552	72	141	514	108	115	112	150	32
K02052	ko:K02052 ABC.SP.A; putative spermidine/putrescine transport system ATP-binding protein	8	58	467	844	881	625	745	642	520	71	598	101	86	72	214	80	84	397	827	130	174	528	148	126	124	157	49
K02057	ko:K02057 ABC.SS.P; simple sugar transport system permease protein	8	384	376	1178	1166	702	488	578	467	179	268	576	202	348	554	182	409	1045	904	309	462	113	208	176	146	135	122
K02077	ko:K02077 ABC.ZM.S; zinc/manganese transport system substrate-binding protein	8	50	438	754	792	586	692	589	476	72	578	78	85	51	159	80	62	357	546	98	165	510	118	119	112	150	36
K06974	ko:K06974 amzA, AMZ2, AMZ1; archaemetzincin [EC:3.4.-.-]	8	74	388	1433	1501	292	396	583	438	68	236	94	86	67	159	80	80	336	184	93	372	108	69	105	105	18	36
K07403	ko:K07403 nfeD; membrane-bound serine protease (ClpP class)	8	742	453	852	900	604	722	621	498	70	594	77	85	51	159	80	61	378	574	98	164	514	119	124	123	152	36
K00241	ko:K00241 sdhC, frdC; succinate dehydrogenase / fumarate reductase, cytochrome b subunit	7	1026	130	382	338	552	169	203	173	171	170	568	190	344	238	179	400	888	680	148	450	50	148	132	109	122	106
K00030	ko:K00030 IDH3; isocitrate dehydrogenase (NAD+) [EC:1.1.1.41]	6	6	229	24	40	434	462	271	232	4	437	10	4	9	14	2	11	173	492	14	80	462	55	50	51	140	8
K00102	ko:K00102 LDHD, dld; D-lactate dehydrogenase (cytochrome) [EC:1.1.2.4]	6	30	300	210	223	491	595	401	336	31	482	48	33	40	131	34	46	244	567	91	116	485	99	72	84	151	27
K00130	ko:K00130 betB, gbsA; betaine-aldehyde dehydrogenase [EC:1.2.1.8]	6	7	246	107	126	453	495	304	259	6	452	11	5	10	17	3	14	195	494	16	81	468	56	54	64	142	8
K00383	ko:K00383 GSR, gor; glutathione reductase (NADPH) [EC:1.8.1.7]	6	6	229	24	40	434	462	271	232	4	438	10	5	9	14	2	11	173	496	14	80	462	56	52	51	142	8
K00438	ko:K00438 : No such data.	6	6	232	24	41	438	466	277	236	5	440	34	6	30	14	2	34	174	493	14	82	465	60	52	52	144	12
K00535	ko:K00535 : No such data.	6	6	232	24	41	438	466	277	237	6	441	35	7	30	14	3	34	174	497	14	82	465	61	54	52	144	12
K00619	ko:K00619 argA; amino-acid N-acetyltransferase [EC:2.3.1.1]	6	6	229	24	41	434	463	271	233	4	439	10	5	9	15	2	11	173	502	15	80	462	57	54	51	142	8
K00676	ko:K00676 : No such data.	6	6	229	24	40	434	462	271	233	6	437	11	5	9	14	3	12	173	492	14	81	462	55	51	52	140	8
K00854	ko:K00854 xylB, XYLB; xylulokinase [EC:2.7.1.17]	6	10	240	27	42	435	473	286	244	30	447	24	31	21	31	34	26	184	498	22	106	465	56	58	60	141	10
K00882	ko:K00882 fruK; 1-phosphofructokinase [EC:2.7.1.56]	6	6	230	25	42	435	466	272	236	4	437	10	4	10	18	2	13	174	619	16	80	464	57	50	52	141	8
K00960	ko:K00960 E2.7.7.6; DNA-directed RNA polymerase [EC:2.7.7.6]	6	6	229	24	40	434	462	271	232	4	437	10	4	9	14	2	11	173	492	14	80	462	55	50	51	140	8
K00986	ko:K00986 ltrA; RNA-directed DNA polymerase [EC:2.7.7.49]	6	6	230	24	40	434	462	272	234	10	440	13	9	10	14	4	13	174	500	14	84	462	57	56	55	142	8
K01068	ko:K01068 ACOT1_2_4; acyl-coenzyme A thioesterase 1/2/4 [EC:3.1.2.2]	6	18	248	32	46	434	494	303	258	30	448	24	31	20	54	34	24	183	514	44	106	462	66	60	59	142	12
K01087	ko:K01087 otsB; trehalose 6-phosphate phosphatase [EC:3.1.3.12]	6	700	237	46	66	434	484	284	242	4	437	10	4	9	36	2	11	173	534	30	80	462	61	52	51	142	10
K01178	ko:K01178 SGA1; glucoamylase [EC:3.2.1.3]	6	696	229	40	64	434	465	271	233	4	437	10	4	9	15	2	11	173	516	16	80	472	55	50	51	142	8
K01423	ko:K01423 bepA; beta-barrel assembly-enhancing protease [EC:3.4.-.-]	6	14	249	32	45	438	492	305	254	31	452	48	34	40	50	34	46	184	526	36	106	466	69	64	60	146	16
K01464	ko:K01464 DPYS, dht, hydA; dihydropyrimidinase [EC:3.5.2.2]	6	11	234	29	46	436	478	278	243	8	442	14	11	10	67	4	15	174	516	32	84	476	64	56	52	145	10
K01497	ko:K01497 ribA, RIB1; GTP cyclohydrolase II [EC:3.5.4.25]	6	696	229	40	64	434	464	271	232	4	437	10	4	9	14	2	11	173	514	16	80	462	55	50	51	142	8
K01531	ko:K01531 mgtA, mgtB; P-type Mg2+ transporter [EC:7.2.2.14]	6	261	229	25	40	435	463	271	232	14	441	36	11	12	19	14	20	173	532	14	82	462	56	56	51	154	10
K01575	ko:K01575 alsD, budA, aldC; acetolactate decarboxylase [EC:4.1.1.5]	6	6	232	24	41	438	466	277	237	6	441	35	7	30	14	3	34	174	497	14	82	465	61	54	52	144	12
K01585	ko:K01585 speA; arginine decarboxylase [EC:4.1.1.19]	6	10	232	28	44	435	474	278	240	8	439	13	9	9	63	4	13	173	502	30	84	464	60	50	52	142	10
K01612	ko:K01612 bsdC; vanillate/4-hydroxybenzoate decarboxylase subunit C [EC:4.1.1.- 4.1.1.61]	6	6	229	24	40	434	462	271	232	4	438	10	5	9	14	2	11	173	496	14	80	462	56	52	51	142	8
K01648	ko:K01648 ACLY; ATP citrate (pro-S)-lyase [EC:2.3.3.8]	6	6	229	24	40	434	462	271	232	4	437	10	4	9	14	2	11	173	492	14	80	462	55	50	51	140	8
K01838	ko:K01838 pgmB; beta-phosphoglucomutase [EC:5.4.2.6]	6	6	229	24	40	434	462	271	232	4	439	10	5	9	14	2	11	173	500	14	80	462	57	54	51	142	8
K01905	ko:K01905 acdA; acetate---CoA ligase (ADP-forming) subunit alpha [EC:6.2.1.13]	6	104	290	1042	1039	214	324	434	356	82	197	106	105	64	265	92	76	246	84	140	386	66	107	96	101	14	46
K01950	ko:K01950 E6.3.5.1, NADSYN1, QNS1, nadE; NAD+ synthase (glutamine-hydrolysing) [EC:6.3.5.1]	6	6	229	24	40	434	462	271	232	4	437	10	4	9	14	2	11	173	492	14	80	462	55	50	51	140	8
K02001	ko:K02001 proW; glycine betaine/proline transport system permease protein	6	6	229	24	40	434	462	271	232	4	438	10	5	9	14	2	11	173	496	14	80	462	56	52	51	142	8
K02002	ko:K02002 proX; glycine betaine/proline transport system substrate-binding protein	6	6	229	24	40	434	462	271	232	4	439	10	5	9	14	2	11	173	500	14	80	462	57	54	51	142	8
K02217	ko:K02217 ftnA, ftn; ferritin [EC:1.16.3.2]	6	10	266	170	186	462	494	320	279	7	448	11	6	10	63	3	12	199	506	32	82	468	61	56	60	144	10
K02523	ko:K02523 ispB; octaprenyl-diphosphate synthase [EC:2.5.1.90]	6	698	254	123	128	454	490	310	268	42	484	84	52	60	18	46	68	200	519	19	124	472	64	80	76	146	12
K02614	ko:K02614 paaI; acyl-CoA thioesterase [EC:3.1.2.-]	6	10	240	30	45	438	485	290	246	6	441	35	7	30	37	3	34	174	518	30	82	475	67	56	52	145	14
K02685	ko:K02685 PRI2; DNA primase large subunit	6	280	311	267	257	500	562	390	346	54	500	110	60	64	149	58	77	244	705	90	135	478	101	90	84	164	25
K03152	ko:K03152 thiJ; protein deglycase [EC:3.5.1.124]	6	261	229	25	40	435	463	271	232	14	441	36	11	12	19	14	20	173	532	14	82	462	56	56	51	154	10
K03282	ko:K03282 mscL; large conductance mechanosensitive channel	6	6	229	24	40	434	462	271	233	6	437	11	5	9	14	3	12	173	492	14	81	462	55	51	52	140	8
K03295	ko:K03295 : No such data.	6	8	384	652	717	552	609	503	397	4	520	11	6	10	16	4	13	303	494	19	86	500	55	82	78	144	10
K03547	ko:K03547 sbcD, mre11; DNA repair protein SbcD/Mre11	6	6	229	24	40	434	462	271	233	6	437	11	5	9	14	3	12	173	492	14	81	462	55	51	52	140	8
K03655	ko:K03655 recG; ATP-dependent DNA helicase RecG [EC:3.6.4.12]	6	6	233	24	41	438	466	278	237	9	440	36	8	30	14	3	35	175	493	14	84	465	60	52	54	144	12
K03809	ko:K03809 wrbA; NAD(P)H dehydrogenase (quinone) [EC:1.6.5.2]	6	6	229	24	40	434	462	271	232	4	437	10	4	9	14	2	11	173	492	14	80	462	55	50	51	140	8
K03823	ko:K03823 pat; phosphinothricin acetyltransferase [EC:2.3.1.183]	6	6	234	25	43	439	469	278	240	6	440	35	6	31	18	3	36	175	620	16	82	478	62	52	53	145	12
K03969	ko:K03969 pspA; phage shock protein A	6	6	234	25	43	439	469	278	240	5	440	34	6	31	18	2	36	174	744	16	82	478	63	52	52	145	12
K04479	ko:K04479 dbh; DNA polymerase IV (archaeal DinB-like DNA polymerase) [EC:2.7.7.7]	6	6	234	25	43	439	469	278	240	6	442	35	8	31	18	3	36	175	628	16	82	478	64	56	53	147	12
K04720	ko:K04720 cobD; threonine-phosphate decarboxylase [EC:4.1.1.81]	6	10	242	27	43	438	476	292	248	31	452	48	34	42	31	34	48	184	632	22	106	478	65	62	60	147	14
K04768	ko:K04768 acuC; acetoin utilization protein AcuC	6	6	250	106	104	450	482	303	262	42	481	59	50	39	15	46	44	199	492	16	122	466	57	76	75	140	8
K05794	ko:K05794 terC; tellurite resistance protein TerC	6	6	229	24	40	434	462	271	232	4	437	10	4	9	14	2	11	173	492	14	80	462	55	50	51	140	8
K05796	ko:K05796 hydN; electron transport protein HydN	6	6	229	24	40	434	462	271	232	4	437	10	4	9	14	2	11	173	492	14	80	462	55	50	51	140	8
K05846	ko:K05846 opuBD; osmoprotectant transport system permease protein	6	26	418	794	859	579	630	546	436	4	531	11	7	11	17	4	14	329	498	21	86	516	80	86	86	147	22
K05903	ko:K05903 : No such data.	6	17	68	652	624	543	66	96	94	46	320	90	62	60	85	50	68	76	21	39	74	168	80	125	43	4839	44
K05912	ko:K05912 : No such data.	6	42	143	914	954	570	165	226	158	30	344	28	36	19	42	36	22	119	28	33	46	184	88	132	34	4837	50
K06167	ko:K06167 phnP; phosphoribosyl 1,2-cyclic phosphate phosphodiesterase [EC:3.1.4.55]	6	27	389	652	719	557	615	510	404	6	524	36	9	32	19	4	38	305	624	20	87	516	87	85	80	150	26
K06384	ko:K06384 spoIIM; stage II sporulation protein M	6	38	406	660	722	556	642	541	427	32	535	50	36	42	55	35	49	314	518	48	112	505	96	94	88	150	30
K06442	ko:K06442 tlyA; 23S rRNA (cytidine1920-2'-O)/16S rRNA (cytidine1409-2'-O)-methyltransferase [EC:2.1.1.226 2.1.1.227]	6	6	229	24	40	434	462	271	232	4	438	10	5	9	14	2	11	173	496	14	80	462	56	52	51	142	8
K06929	ko:K06929 K06929; uncharacterized protein	6	703	398	670	743	557	624	524	413	31	532	50	34	43	33	34	50	314	648	27	112	518	63	90	87	150	15
K07016	ko:K07016 csm1, cas10; CRISPR-associated protein Csm1	6	51	190	1086	1105	620	235	306	226	68	406	80	87	49	98	82	57	184	52	67	100	195	111	162	72	4840	60
K07059	ko:K07059 K07059; uncharacterized protein	6	10	240	30	45	438	485	290	246	5	440	34	6	30	37	2	34	174	643	30	82	475	68	56	52	145	14
K07100	ko:K07100 K07100; putative phosphoribosyl transferase	6	696	229	40	64	434	464	271	232	4	438	10	5	9	14	2	11	173	518	16	80	462	56	52	51	142	8
K07114	ko:K07114 yfbK; Ca-activated chloride channel homolog	6	22	272	118	108	467	516	339	296	73	497	80	88	51	89	80	62	227	643	62	163	470	84	86	86	145	20
K07137	ko:K07137 K07137; uncharacterized protein	6	289	428	821	868	587	677	581	458	53	586	89	65	43	44	60	57	350	556	36	132	510	90	120	115	160	26
K07185	ko:K07185 : No such data.	6	6	234	25	43	439	469	278	240	6	440	35	6	31	18	3	36	175	620	16	82	478	62	52	53	145	12
K07235	ko:K07235 tusD, dsrE; tRNA 2-thiouridine synthesizing protein D [EC:2.8.1.-]	6	6	229	24	40	434	462	271	232	4	437	10	4	9	14	2	11	173	492	14	80	462	55	50	51	140	8
K07485	ko:K07485 K07485; transposase	6	6	229	24	40	434	462	271	232	4	438	10	5	9	14	2	11	173	496	14	80	462	56	52	51	142	8
K07489	ko:K07489 K07489; transposase	6	6	229	24	40	434	462	271	232	4	437	10	4	9	14	2	11	173	492	14	80	462	55	50	51	140	8
K07492	ko:K07492 K07492; putative transposase	6	6	229	24	40	434	462	271	232	4	437	10	4	9	14	2	11	173	492	14	80	462	55	50	51	140	8
K07494	ko:K07494 K07494; putative transposase	6	6	229	24	40	434	462	271	232	4	437	10	4	9	14	2	11	173	492	14	80	462	55	50	51	140	8
K07552	ko:K07552 bcr, tcaB; MFS transporter, DHA1 family, multidrug resistance protein	6	6	229	24	40	434	462	271	232	4	437	10	4	9	14	2	11	173	492	14	80	462	55	50	51	140	8
K08264	ko:K08264 hdrD; heterodisulfide reductase subunit D [EC:1.8.98.1]	6	6	229	24	40	434	462	271	232	4	438	10	5	9	14	2	11	173	496	14	80	462	56	52	51	142	8
K08265	ko:K08265 hdrE; heterodisulfide reductase subunit E [EC:1.8.98.1]	6	6	229	24	40	434	462	271	232	4	438	10	5	9	14	2	11	173	496	14	80	462	56	52	51	142	8
K08364	ko:K08364 merP; periplasmic mercuric ion binding protein	6	8	384	652	716	552	608	503	396	4	520	11	6	10	15	4	13	303	492	18	86	500	55	82	78	144	10
K09002	ko:K09002 csm3; CRISPR-associated protein Csm3	6	17	35	511	481	512	50	53	53	44	308	66	59	38	58	50	44	49	30	36	72	157	76	123	34	4834	42
K09004	ko:K09004 K09004; uncharacterized protein	6	707	29	527	527	514	61	52	47	4	276	13	7	8	57	4	8	44	56	35	26	165	74	100	20	4836	42
K09127	ko:K09127 cmr3; CRISPR-associated protein Cmr3	6	6	229	24	40	434	462	271	232	4	437	10	4	9	14	2	11	173	492	14	80	462	55	50	51	140	8
K09135	ko:K09135 K09135; uncharacterized protein	6	26	387	652	717	556	612	509	401	6	524	36	9	31	15	4	36	304	497	18	87	504	85	85	80	148	26
K09151	ko:K09151 : No such data.	6	16	247	32	50	441	492	300	261	34	452	52	38	42	85	34	52	185	514	40	110	493	67	58	62	146	15
K09165	ko:K09165 K09165; dodecin	6	6	234	25	43	439	470	278	241	5	440	34	6	31	18	2	36	174	622	17	82	488	62	52	52	145	12
K09691	ko:K09691 ABC-2.LPSE.A; lipopolysaccharide transport system ATP-binding protein	6	6	232	24	41	438	466	277	237	6	440	35	6	30	14	3	34	174	493	14	82	465	60	52	52	144	12
K09719	ko:K09719 K09719; uncharacterized protein	6	30	158	1048	1091	596	155	237	171	5	344	15	10	9	3	6	10	135	6	6	23	189	77	126	36	4836	46
K09734	ko:K09734 : No such data.	6	36	135	914	952	586	155	209	149	5	335	15	10	8	56	6	10	127	30	36	31	184	98	125	28	4837	56
K10536	ko:K10536 aguA; agmatine deiminase [EC:3.5.3.12]	6	6	229	24	40	434	462	271	233	6	437	11	5	9	14	3	12	173	492	14	81	462	55	51	52	140	8
K11741	ko:K11741 sugE; quaternary ammonium compound-resistance protein SugE	6	6	230	25	42	435	466	272	236	4	437	10	4	10	18	2	13	174	494	16	80	474	56	50	52	141	8
K11996	ko:K11996 MOCS3, UBA4; adenylyltransferase and sulfurtransferase [EC:2.7.7.80 2.8.1.11]	6	6	266	166	183	464	486	320	276	6	450	35	6	31	15	3	35	200	493	16	83	471	60	55	60	144	12
K12990	ko:K12990 rfbF, rhlC; rhamnosyltransferase [EC:2.4.1.-]	6	6	229	24	40	434	462	271	232	4	437	10	4	9	14	2	11	173	492	14	80	462	55	50	51	140	8
K13057	ko:K13057 treT; trehalose synthase [EC:2.4.1.245]	6	6	229	24	40	434	464	272	232	6	439	13	9	9	15	4	13	173	492	14	84	462	55	50	52	140	8
K13542	ko:K13542 cobA-hemD; uroporphyrinogen III methyltransferase / synthase [EC:2.1.1.107 4.2.1.75]	6	6	229	24	40	434	462	271	232	4	437	10	4	9	14	2	11	173	492	14	80	462	55	50	51	140	8
K13831	ko:K13831 hps-phi; 3-hexulose-6-phosphate synthase / 6-phospho-3-hexuloisomerase [EC:4.1.2.43 5.3.1.27]	6	518	422	794	859	584	634	552	440	26	541	88	24	38	26	27	56	330	572	20	91	510	63	97	88	176	15
K13953	ko:K13953 adhP; alcohol dehydrogenase, propanol-preferring [EC:1.1.1.1]	6	704	240	50	70	435	494	290	248	6	437	10	4	9	84	2	11	173	542	46	80	462	66	52	51	142	12
K00051	ko:K00051 E1.1.1.82; malate dehydrogenase (NADP+) [EC:1.1.1.82]	4	9	3	421	415	478	9	5	6	4	260	13	7	8	2	4	8	5	6	2	17	150	53	94	8	4832	32
K00158	ko:K00158 E1.2.3.3, poxL; pyruvate oxidase [EC:1.2.3.3]	4	9	3	421	415	478	9	5	7	5	262	14	9	8	2	5	8	5	10	2	18	150	54	97	8	4833	32
K00369	ko:K00369 : No such data.	4	9	3	421	415	478	9	5	6	4	260	13	7	8	2	4	8	5	6	2	17	150	53	94	8	4832	32
K00656	ko:K00656 E2.3.1.54, pflD; formate C-acetyltransferase [EC:2.3.1.54]	4	9	37	563	557	506	30	48	46	4	270	13	7	9	3	4	9	31	6	4	18	156	53	98	16	4833	32
K01809	ko:K01809 manA, MPI; mannose-6-phosphate isomerase [EC:5.3.1.8]	4	288	192	737	760	618	190	284	214	83	165	491	93	291	149	73	338	931	486	93	82	60	128	113	68	122	96
K02291	ko:K02291 crtB; 15-cis-phytoene synthase [EC:2.5.1.32]	4	10	8	422	417	483	16	12	14	4	263	38	8	30	6	4	32	6	134	4	18	166	60	96	8	4836	36
K02592	ko:K02592 nifN; nitrogenase molybdenum-iron protein NifN	4	9	3	421	415	478	9	5	6	4	260	13	7	8	2	4	8	5	6	2	17	150	53	94	8	4832	32
K03088	ko:K03088 rpoE; RNA polymerase sigma-70 factor, ECF subfamily	4	780	15	60	54	1400	12	15	10	134	106	1322	129	778	279	82	908	2270	1372	165	75	44	240	156	50	344	220
K03403	ko:K03403 chlH, bchH; magnesium chelatase subunit H [EC:6.6.1.1]	4	13	11	426	418	478	28	18	16	4	260	13	7	8	24	4	8	5	26	17	17	150	59	96	8	4832	34
K03594	ko:K03594 bfr; bacterioferritin [EC:1.16.3.1]	4	14	14	424	418	480	20	21	19	31	271	28	35	20	20	36	24	16	14	10	43	164	54	102	17	4833	34
K04034	ko:K04034 bchE; anaerobic magnesium-protoporphyrin IX monomethyl ester cyclase [EC:1.21.98.3]	4	956	3	438	438	480	12	5	6	13	264	39	14	11	7	16	17	5	68	3	18	150	54	100	8	4847	34
K04068	ko:K04068 nrdG; anaerobic ribonucleoside-triphosphate reductase activating protein [EC:1.97.1.4]	4	9	3	421	415	478	9	5	6	4	260	13	7	8	2	4	8	5	6	2	17	150	53	94	8	4832	32
K06213	ko:K06213 mgtE; magnesium transporter	4	10	4	422	417	480	13	6	10	4	260	14	7	9	6	4	10	6	8	4	17	162	54	94	8	4833	32
K06402	ko:K06402 spoIVFB; stage IV sporulation protein FB [EC:3.4.24.-]	4	9	3	421	415	478	9	5	6	4	260	13	7	8	2	4	8	5	6	2	17	150	53	94	8	4832	32
K06876	ko:K06876 K06876; deoxyribodipyrimidine photolyase-related protein	4	9	3	421	415	478	9	5	6	4	262	13	8	8	2	4	8	5	135	2	17	150	55	96	8	4833	32
K07281	ko:K07281 ipct; 1L-myo-inositol 1-phosphate cytidylyltransferase [EC:2.7.7.74]	4	9	3	421	415	478	9	5	6	4	260	13	7	8	2	4	8	5	6	2	17	150	53	94	8	4832	32
K07284	ko:K07284 srtA; sortase A [EC:3.4.22.70]	4	264	3	422	415	480	10	5	6	13	264	39	14	11	7	16	17	5	46	2	18	150	54	100	8	4846	34
K07305	ko:K07305 msrB; peptide-methionine (R)-S-oxide reductase [EC:1.8.4.12]	4	10	8	422	417	483	16	12	14	5	264	38	10	30	6	5	33	7	138	4	19	166	61	98	10	4837	36
K07448	ko:K07448 mrr; restriction system protein	4	10	8	422	417	483	16	12	14	5	264	38	10	30	6	5	33	7	138	4	19	166	61	98	10	4837	36
K08481	ko:K08481 kaiB; circadian clock protein KaiB	4	9	3	421	415	478	9	5	6	4	260	13	7	8	2	4	8	5	6	2	17	150	53	94	8	4832	32
K08977	ko:K08977 cruF; bisanhydrobacterioruberin hydratase [EC:4.2.1.161]	4	10	8	422	417	483	16	12	14	4	263	38	8	30	6	4	32	6	134	4	18	166	60	96	8	4836	36
K09706	ko:K09706 K09706; uncharacterized protein	4	9	3	421	415	478	9	5	6	4	262	13	8	8	2	4	8	5	10	2	17	150	54	96	8	4833	32
K10027	ko:K10027 crtI; phytoene desaturase [EC:1.3.99.26 1.3.99.28 1.3.99.29 1.3.99.31]	4	10	8	422	417	483	16	12	14	4	263	38	8	30	6	4	32	6	134	4	18	166	60	96	8	4836	36
K10112	ko:K10112 msmX, msmK, malK, sugC, ggtA, msiK; multiple sugar transport system ATP-binding protein	4	1666	170	684	748	610	172	246	193	45	122	467	46	286	140	28	333	907	1269	85	40	126	133	84	46	131	98
K10116	ko:K10116 : No such data.	4	736	325	1228	1306	260	339	496	368	66	215	68	82	42	156	78	51	306	64	88	97	92	72	94	79	15	34
K02529	ko:K02529 lacI, galR; LacI family transcriptional regulator	3	520	10	40	36	933	8	10	7	89	71	881	86	519	186	55	605	1513	915	110	50	29	160	104	33	229	147
K00015	ko:K00015 gyaR, GOR1; glyoxylate reductase [EC:1.1.1.26]	2	732	222	820	853	169	236	345	259	89	164	78	102	53	88	107	61	215	55	59	106	51	53	76	79	10	27
K00131	ko:K00131 gapN; glyceraldehyde-3-phosphate dehydrogenase (NADP+) [EC:1.2.1.9]	2	19	214	805	833	170	234	333	250	66	155	67	80	42	120	77	50	205	42	60	84	62	29	69	72	8	13
K00303	ko:K00303 soxB; sarcosine oxidase, subunit beta [EC:1.5.3.1]	2	38	241	946	975	197	253	365	288	40	156	53	53	32	111	46	38	221	157	64	60	67	57	65	72	12	24
K00359	ko:K00359 qorA; NADPH:quinone reductase [EC:1.6.5.5]	2	1427	223	846	885	170	273	347	267	38	144	50	48	31	153	45	35	195	239	94	56	60	69	66	63	13	28
K00437	ko:K00437 hydB; [NiFe] hydrogenase large subunit [EC:1.12.2.1]	2	24	331	1336	1415	252	311	496	357	37	210	51	50	32	3	46	37	286	0	10	52	83	26	88	78	8	15
K00517	ko:K00517 CYP81F; indol-3-yl-methylglucosinolate hydroxylase [EC:1.14.-.-]	2	260	6	20	20	468	8	6	8	44	36	441	43	261	97	28	304	757	586	57	25	27	82	52	17	116	74
K00606	ko:K00606 panB; 3-methyl-2-oxobutanoate hydroxymethyltransferase [EC:2.1.2.11]	2	26	204	730	775	155	243	318	241	29	112	18	34	13	148	33	19	180	182	83	42	60	39	45	48	11	15
K00681	ko:K00681 ggt; gamma-glutamyltranspeptidase / glutathione hydrolase [EC:2.3.2.2 3.4.19.13]	2	966	62	212	199	503	96	104	84	110	106	507	121	302	183	104	352	814	641	97	95	39	96	90	62	119	78
K00790	ko:K00790 murA; UDP-N-acetylglucosamine 1-carboxyvinyltransferase [EC:2.5.1.7]	2	260	5	20	18	466	4	5	4	44	36	440	43	260	93	28	302	756	458	55	25	14	80	52	16	114	74
K00849	ko:K00849 galK; galactokinase [EC:2.7.1.6]	2	7	194	794	824	169	197	299	224	39	145	53	53	31	35	46	37	195	6	23	59	50	17	60	64	7	8
K00974	ko:K00974 cca; tRNA nucleotidyltransferase (CCA-adding enzyme) [EC:2.7.7.72 3.1.3.- 3.1.4.-]	2	42	242	970	1068	182	250	378	250	0	146	2	4	0	0	2	2	208	0	4	8	66	48	56	38	6	28
K01190	ko:K01190 lacZ; beta-galactosidase [EC:3.2.1.23]	2	717	194	810	848	169	199	299	225	39	145	53	53	31	36	46	37	195	155	24	59	60	42	60	64	9	21
K01358	ko:K01358 clpP, CLPP; ATP-dependent Clp protease, protease subunit [EC:3.4.21.92]	2	260	5	20	18	466	4	5	4	44	36	440	43	260	93	28	302	756	458	55	25	14	80	52	16	114	74
K01417	ko:K01417 MEP; extracellular elastinolytic metalloproteinase [EC:3.4.24.-]	2	1644	164	680	742	589	161	244	175	45	121	466	46	283	98	28	329	888	753	63	31	70	88	84	44	125	78
K01596	ko:K01596 E4.1.1.32, pckA, PCK; phosphoenolpyruvate carboxykinase (GTP) [EC:4.1.1.32]	2	709	207	820	855	170	233	321	248	38	144	50	48	31	108	45	35	195	52	63	56	50	32	62	63	11	11
K01604	ko:K01604 mmdA; methylmalonyl-CoA decarboxylase subunit alpha [EC:7.2.4.3]	2	36	171	640	685	136	184	258	197	3	87	4	7	1	109	2	4	148	156	60	17	52	55	33	28	10	24
K01754	ko:K01754 E4.3.1.19, ilvA, tdcB; threonine dehydratase [EC:4.3.1.19]	2	974	92	299	287	542	147	156	134	111	126	532	124	324	198	104	378	855	784	123	106	69	123	96	76	127	90
K01961	ko:K01961 accC; acetyl-CoA carboxylase, biotin carboxylase subunit [EC:6.4.1.2 6.3.4.14]	2	286	54	122	95	502	90	82	85	86	86	496	99	290	232	74	342	801	504	138	82	26	122	82	43	122	86
K02014	ko:K02014 TC.FEV.OM; iron complex outermembrane recepter protein	2	260	5	20	18	466	4	5	4	44	36	440	43	260	93	28	302	756	458	55	25	14	80	52	16	114	74
K02056	ko:K02056 ABC.SS.A; simple sugar transport system ATP-binding protein [EC:7.5.2.-]	2	320	248	844	866	622	318	390	298	112	192	508	123	303	305	104	354	944	675	176	100	79	151	127	89	127	100
K02109	ko:K02109 ATPF0B, atpF; F-type H+-transporting ATPase subunit b	2	260	5	20	18	466	4	5	4	44	36	440	43	260	93	28	302	756	458	55	25	14	80	52	16	114	74
K02110	ko:K02110 ATPF0C, atpE; F-type H+-transporting ATPase subunit c	2	260	5	20	18	466	4	5	4	44	36	440	43	260	93	28	302	756	458	55	25	14	80	52	16	114	74
K02111	ko:K02111 ATPF1A, atpA; F-type H+/Na+-transporting ATPase subunit alpha [EC:7.1.2.2 7.2.2.1]	2	260	5	20	18	466	4	5	4	44	36	440	43	260	93	28	302	756	458	55	25	14	80	52	16	114	74
K02355	ko:K02355 fusA, GFM, EFG; elongation factor G	2	260	5	20	18	466	4	5	4	44	36	440	43	260	93	28	302	756	458	55	25	14	80	52	16	114	74
K02358	ko:K02358 tuf, TUFM; elongation factor Tu	2	260	5	20	18	466	4	5	4	44	36	440	43	260	93	28	302	756	458	55	25	14	80	52	16	114	74
K02483	ko:K02483 K02483; two-component system, OmpR family, response regulator	2	260	5	20	18	466	4	5	4	44	36	440	43	260	93	28	302	756	458	55	25	14	80	52	16	114	74
K02548	ko:K02548 menA; 1,4-dihydroxy-2-naphthoate polyprenyltransferase [EC:2.5.1.74]	2	956	48	204	191	522	63	78	71	82	98	514	90	311	130	72	360	823	613	77	77	40	104	82	54	123	84
K02654	ko:K02654 pilD, pppA; leader peptidase (prepilin peptidase) / N-methyltransferase [EC:3.4.23.43 2.1.1.-]	2	260	5	20	18	466	4	5	4	44	36	440	43	260	93	28	302	756	458	55	25	14	80	52	16	114	74
K02917	ko:K02917 RP-L35Ae, RPL35A; large subunit ribosomal protein L35Ae	2	36	177	638	681	135	180	267	198	28	97	18	34	12	74	33	17	158	26	50	42	42	50	40	36	8	25
K03086	ko:K03086 rpoD; RNA polymerase primary sigma factor	2	260	5	20	18	466	4	5	4	44	36	440	43	260	93	28	302	756	458	55	25	14	80	52	16	114	74
K03111	ko:K03111 ssb; single-strand DNA-binding protein	2	260	5	20	18	466	4	5	4	44	36	440	43	260	93	28	302	756	458	55	25	14	80	52	16	114	74
K03272	ko:K03272 gmhC, hldE, waaE, rfaE; D-beta-D-heptose 7-phosphate kinase / D-beta-D-heptose 1-phosphate adenosyltransferase [EC:2.7.1.167 2.7.7.70]	2	260	5	20	18	466	4	5	4	44	36	440	43	260	93	28	302	756	458	55	25	14	80	52	16	114	74
K03465	ko:K03465 thyX, thy1; thymidylate synthase (FAD) [EC:2.1.1.148]	2	46	226	812	837	171	262	350	269	66	156	68	80	43	148	77	52	206	55	84	84	54	64	71	72	10	28
K03556	ko:K03556 malT; LuxR family transcriptional regulator, maltose regulon positive regulatory protein	2	260	5	20	18	466	4	5	4	44	36	440	43	260	93	28	302	756	458	55	25	14	80	52	16	114	74
K03629	ko:K03629 recF; DNA replication and repair protein RecF	2	260	5	20	18	466	4	5	4	44	36	440	43	260	93	28	302	756	458	55	25	14	80	52	16	114	74
K03696	ko:K03696 clpC; ATP-dependent Clp protease ATP-binding subunit ClpC	2	260	5	20	18	466	4	5	4	44	36	440	43	260	93	28	302	756	458	55	25	14	80	52	16	114	74
K03711	ko:K03711 fur, zur, furB; Fur family transcriptional regulator, ferric uptake regulator	2	956	29	120	127	484	42	52	36	70	60	454	70	270	107	58	316	788	486	62	50	20	81	62	36	116	76
K03797	ko:K03797 E3.4.21.102, prc, ctpA; carboxyl-terminal processing protease [EC:3.4.21.102]	2	260	5	20	18	466	4	5	4	44	36	440	43	260	93	28	302	756	458	55	25	14	80	52	16	114	74
K03798	ko:K03798 ftsH, hflB; cell division protease FtsH [EC:3.4.24.-]	2	260	5	20	18	466	4	5	4	44	36	440	43	260	93	28	302	756	458	55	25	14	80	52	16	114	74
K03856	ko:K03856 AROA2, aroA; 3-deoxy-7-phosphoheptulonate synthase [EC:2.5.1.54]	2	962	158	610	664	576	186	254	170	70	134	456	72	270	129	60	316	892	506	79	54	52	87	92	56	120	78
K05366	ko:K05366 mrcA; penicillin-binding protein 1A [EC:2.4.1.129 3.4.16.4]	2	260	5	20	18	466	4	5	4	44	36	440	43	260	93	28	302	756	458	55	25	14	80	52	16	114	74
K05827	ko:K05827 lysX; [lysine-biosynthesis-protein LysW]---L-2-aminoadipate ligase [EC:6.3.2.43]	2	706	178	676	711	143	207	284	207	63	143	64	75	42	73	76	49	180	180	45	80	56	26	66	64	8	12
K05830	ko:K05830 lysJ, argD; LysW-gamma-L-lysine/LysW-L-ornithine aminotransferase [EC:2.6.1.-]	2	733	209	764	798	160	258	343	244	89	168	78	102	52	105	107	60	210	79	64	105	49	55	78	83	8	29
K06878	ko:K06878 K06878; tRNA-binding protein	2	1409	224	843	883	170	262	350	267	66	156	67	80	42	146	77	50	205	101	85	84	62	39	71	72	12	15
K06947	ko:K06947 GRC3, NOL9; polynucleotide 5'-hydroxyl-kinase GRC3/NOL9 [EC:2.7.1.-]	2	54	241	818	840	170	284	378	284	92	166	81	107	53	181	108	63	215	80	104	109	53	70	80	80	10	32
K06971	ko:K06971 K06971; uncharacterized protein	2	41	200	725	770	153	228	312	231	28	112	18	34	12	97	33	17	179	173	65	42	56	57	45	48	10	27
K07073	ko:K07073 K07073; uncharacterized protein	2	41	201	724	748	152	210	305	234	66	141	67	80	42	123	77	50	184	35	68	84	48	57	66	60	9	26
K07472	ko:K07472 TIP49; TBP-interacting protein	2	46	224	811	836	170	258	350	266	66	156	67	80	42	145	77	50	205	55	83	84	52	63	71	72	10	28
K07483	ko:K07483 K07483; transposase	2	951	5	36	41	466	6	5	4	44	36	440	43	260	93	28	302	756	480	56	25	14	80	52	16	116	74
K07498	ko:K07498 K07498; putative transposase	2	261	11	21	24	474	16	12	17	45	38	466	44	283	102	28	329	758	717	60	26	53	89	53	18	120	77
K07567	ko:K07567 : No such data.	2	41	212	726	753	158	229	318	250	65	142	90	78	65	105	76	75	186	305	72	83	94	67	69	62	14	30
K07658	ko:K07658 phoB1, phoP; two-component system, OmpR family, alkaline phosphatase synthesis response regulator PhoP	2	260	5	20	18	466	4	5	4	44	36	440	43	260	93	28	302	756	458	55	25	14	80	52	16	114	74
K07667	ko:K07667 kdpE; two-component system, OmpR family, KDP operon response regulator KdpE	2	260	5	20	18	466	4	5	4	44	36	440	43	260	93	28	302	756	458	55	25	14	80	52	16	114	74
K08884	ko:K08884 K08884; serine/threonine protein kinase, bacterial [EC:2.7.11.1]	2	260	5	20	18	466	4	5	4	44	36	440	43	260	93	28	302	756	707	55	25	14	83	52	16	115	74
K09458	ko:K09458 fabF, OXSM, CEM1; 3-oxoacyl-[acyl-carrier-protein] synthase II [EC:2.3.1.179]	2	260	5	20	19	467	4	5	4	44	36	440	43	260	94	28	302	756	460	55	25	14	80	52	16	114	74
K10113	ko:K10113 : No such data.	2	13	190	721	747	152	197	285	218	38	128	50	48	31	105	45	35	174	160	54	56	56	29	59	51	8	11
K10114	ko:K10114 : No such data.	2	13	190	721	747	152	197	285	218	38	128	50	48	31	105	45	35	174	160	54	56	56	29	59	51	8	11
K10563	ko:K10563 mutM, fpg; formamidopyrimidine-DNA glycosylase [EC:3.2.2.23 4.2.99.18]	2	260	5	20	18	466	4	5	4	44	36	440	43	260	93	28	302	756	458	55	25	14	80	52	16	114	74
K11752	ko:K11752 ribD; diaminohydroxyphosphoribosylaminopyrimidine deaminase / 5-amino-6-(5-phosphoribosylamino)uracil reductase [EC:3.5.4.26 1.1.1.193]	2	281	160	647	694	584	150	237	168	44	118	442	45	260	94	28	304	886	458	59	30	54	104	83	44	118	88
K11753	ko:K11753 ribF; riboflavin kinase / FMN adenylyltransferase [EC:2.7.1.26 2.7.7.2]	2	260	5	20	18	466	4	5	4	44	36	440	43	260	93	28	302	756	458	55	25	14	80	52	16	114	74
K00020	ko:K00020 mmsB, HIBADH; 3-hydroxyisobutyrate dehydrogenase [EC:1.1.1.31]	1	717	84	282	268	70	143	150	125	66	88	66	78	41	144	76	48	96	203	80	79	17	40	43	57	8	14
K00060	ko:K00060 tdh; threonine 3-dehydrogenase [EC:1.1.1.103]	1	2	155	627	677	118	146	232	165	0	83	1	2	1	2	1	2	130	2	4	5	49	0	31	27	4	1
K00127	ko:K00127 fdoI, fdsG; formate dehydrogenase subunit gamma	1	11	34	95	91	35	69	60	49	0	16	0	0	0	76	0	0	39	44	47	9	5	27	7	12	3	11
K00183	ko:K00183 K00183; prokaryotic molybdopterin-containing oxidoreductase family, molybdopterin binding subunit	1	41	38	21	11	17	71	60	52	26	12	14	27	11	116	31	13	28	189	76	34	2	63	13	8	4	28
K00184	ko:K00184 K00184; prokaryotic molybdopterin-containing oxidoreductase family, iron-sulfur binding subunit	1	46	61	108	99	35	119	105	84	26	27	14	27	12	138	31	13	49	333	91	34	6	71	18	20	6	30
K00240	ko:K00240 sdhB, frdB; succinate dehydrogenase / fumarate reductase, iron-sulfur subunit [EC:1.3.5.1 1.3.5.4]	1	716	76	202	184	52	125	124	108	63	72	64	74	42	121	75	48	76	218	81	76	24	43	44	44	8	15
K00278	ko:K00278 nadB; L-aspartate oxidase [EC:1.4.3.16]	1	3	170	709	762	136	175	264	188	0	98	1	2	1	2	1	2	151	128	4	5	53	1	34	39	6	1
K00302	ko:K00302 soxA; sarcosine oxidase, subunit alpha [EC:1.5.3.1]	1	26	192	773	822	146	179	282	210	3	95	4	7	2	51	2	5	156	9	22	9	47	29	34	36	6	15
K00362	ko:K00362 nirB; nitrite reductase (NADH) large subunit [EC:1.7.1.15]	1	2	155	627	676	118	146	232	164	0	83	1	2	1	1	1	2	130	0	4	5	39	0	31	27	4	1
K00548	ko:K00548 metH, MTR; 5-methyltetrahydrofolate--homocysteine methyltransferase [EC:2.1.1.13]	1	4	24	85	63	33	22	35	37	39	49	52	52	30	34	45	35	44	13	19	54	7	19	30	25	4	7
K00705	ko:K00705 malQ; 4-alpha-glucanotransferase [EC:2.4.1.25]	1	12	35	94	70	34	52	54	53	41	47	53	52	30	104	45	36	44	33	50	55	8	28	28	26	3	10
K00793	ko:K00793 ribE, RIB5; riboflavin synthase [EC:2.5.1.9]	1	2	156	628	678	119	150	232	168	0	83	2	2	2	5	1	4	130	127	6	5	52	2	31	28	5	1
K00803	ko:K00803 AGPS, agpS; alkyldihydroxyacetonephosphate synthase [EC:2.5.1.26]	1	8	82	311	291	78	78	124	108	63	80	63	73	42	48	75	47	101	12	27	77	17	18	39	52	4	9
K00847	ko:K00847 E2.7.1.4, scrK; fructokinase [EC:2.7.1.4]	1	22	156	628	678	120	150	232	168	0	83	2	2	2	5	1	4	130	4	6	5	52	24	31	28	5	14
K00851	ko:K00851 E2.7.1.12, gntK, idnK; gluconokinase [EC:2.7.1.12]	1	2	3	3	0	17	2	2	8	0	1	0	0	0	32	0	0	18	5	17	9	1	15	0	0	2	7
K01112	ko:K01112 PHPT1; phosphohistidine phosphatase [EC:3.9.1.3]	1	2	122	486	536	92	129	190	129	0	73	2	2	1	4	1	3	104	127	4	4	46	2	28	20	4	1
K01188	ko:K01188 E3.2.1.21; beta-glucosidase [EC:3.2.1.21]	1	7	163	632	680	118	166	246	174	2	85	4	7	1	25	2	4	130	21	19	8	40	6	33	28	4	3
K01191	ko:K01191 MAN2C1; alpha-mannosidase [EC:3.2.1.24]	1	258	3	4	0	18	4	3	8	12	7	29	12	3	38	12	11	18	44	17	13	2	16	6	1	16	8
K01256	ko:K01256 pepN; aminopeptidase N [EC:3.4.11.2]	1	8	47	172	151	51	69	79	69	37	60	49	46	30	55	44	33	65	25	34	51	10	23	31	36	3	9
K01266	ko:K01266 dmpA, dap; D-aminopeptidase [EC:3.4.11.19]	1	2	155	627	676	118	146	232	164	0	83	1	2	1	1	1	2	130	0	4	5	39	0	31	27	4	1
K01304	ko:K01304 pcp; pyroglutamyl-peptidase [EC:3.4.19.3]	1	12	166	634	681	119	174	250	184	2	86	4	7	2	31	2	6	130	15	28	8	42	10	33	28	6	3
K01322	ko:K01322 PREP; prolyl oligopeptidase [EC:3.4.21.26]	1	693	155	643	699	118	148	232	164	0	83	1	2	1	1	1	2	130	22	5	5	39	0	31	27	5	1
K01385	ko:K01385 E3.4.23.42; thermopsin [EC:3.4.23.42]	1	1384	3	35	46	17	6	2	8	0	1	0	0	0	32	0	0	18	49	19	9	1	15	0	0	4	7
K01440	ko:K01440 PNC1; nicotinamidase [EC:3.5.1.19]	1	2	121	485	534	91	125	189	125	0	73	1	2	0	0	1	1	104	0	2	4	33	0	28	19	3	1
K01443	ko:K01443 nagA, AMDHD2; N-acetylglucosamine-6-phosphate deacetylase [EC:3.5.1.25]	1	3	3	3	0	17	3	3	8	2	3	3	5	0	33	1	2	18	5	17	12	2	15	0	1	2	7
K01473	ko:K01473 hyuA; N-methylhydantoinase A [EC:3.5.2.14]	1	20	52	100	97	42	95	86	80	26	30	40	28	35	104	31	42	52	173	66	35	27	40	15	22	10	16
K01474	ko:K01474 hyuB; N-methylhydantoinase B [EC:3.5.2.14]	1	24	62	102	98	42	102	102	89	52	40	54	56	46	118	62	54	62	179	72	60	28	41	22	30	10	18
K01572	ko:K01572 : No such data.	1	22	155	627	676	118	147	233	164	2	85	4	7	1	2	2	4	130	0	4	8	40	24	31	28	4	14
K01595	ko:K01595 ppc; phosphoenolpyruvate carboxylase [EC:4.1.1.31]	1	264	49	173	153	54	74	80	74	48	64	76	54	35	64	56	44	66	193	36	53	32	26	37	38	18	10
K01605	ko:K01605 : No such data.	1	21	155	627	676	118	146	232	164	0	83	1	2	1	1	1	2	130	0	4	5	39	24	31	27	4	14
K01606	ko:K01606 : No such data.	1	21	155	627	676	118	146	232	164	0	83	1	2	1	1	1	2	130	0	4	5	39	24	31	27	4	14
K01663	ko:K01663 HIS7; imidazole glycerol-phosphate synthase [EC:4.3.2.10]	1	3	18	85	85	35	31	34	31	0	16	0	0	0	32	0	0	39	6	17	9	5	15	3	12	3	7
K01685	ko:K01685 uxaA; altronate hydrolase [EC:4.2.1.7]	1	1388	57	282	282	72	91	99	90	37	75	50	46	32	40	44	37	87	55	25	51	29	18	32	49	7	7
K01735	ko:K01735 aroB; 3-dehydroquinate synthase [EC:4.2.3.4]	1	702	153	590	646	109	182	249	166	26	98	15	29	11	36	32	14	135	48	24	29	38	7	40	39	5	5
K01739	ko:K01739 metB; cystathionine gamma-synthase [EC:2.5.1.48]	1	1402	70	212	204	56	111	118	103	64	74	88	74	62	99	75	70	76	92	67	77	27	40	41	45	11	16
K01779	ko:K01779 racD; aspartate racemase [EC:5.1.1.13]	1	21	155	627	676	118	146	232	164	0	83	1	2	1	1	1	2	130	0	4	5	39	24	31	27	4	14
K01799	ko:K01799 nicE, maiA; maleate isomerase [EC:5.2.1.1]	1	7	179	711	762	136	182	279	196	26	108	15	29	12	15	32	15	161	7	10	30	44	1	41	47	5	3
K01934	ko:K01934 MTHFS; 5-formyltetrahydrofolate cyclo-ligase [EC:6.3.3.2]	1	26	74	184	162	57	119	125	110	68	76	91	80	63	148	76	73	77	182	81	81	29	46	41	47	10	18
K02058	ko:K02058 ABC.SS.S; simple sugar transport system substrate-binding protein	1	24	56	102	76	35	86	86	82	66	58	66	78	42	147	76	50	54	179	80	79	22	41	37	34	6	14
K02063	ko:K02063 thiP; thiamine transport system permease protein	1	26	164	632	681	119	169	246	177	0	83	2	2	2	27	1	4	130	146	21	5	52	32	33	28	5	16
K02064	ko:K02064 thiB, tbpA; thiamine transport system substrate-binding protein	1	26	164	632	681	119	169	246	177	0	83	2	2	2	27	1	4	130	146	21	5	52	32	33	28	5	16
K02316	ko:K02316 dnaG; DNA primase [EC:2.7.7.101]	1	20	46	97	72	34	64	73	70	66	58	66	78	41	122	76	48	54	35	64	79	9	33	35	33	5	12
K02380	ko:K02380 fdhE; FdhE protein	1	7	32	90	66	33	40	47	46	37	45	49	46	30	55	44	33	44	24	34	51	6	23	28	24	2	9
K02502	ko:K02502 hisZ; ATP phosphoribosyltransferase regulatory subunit	1	2	155	627	676	118	146	232	164	0	83	1	2	1	1	1	2	130	0	4	5	39	0	31	27	4	1
K02793	ko:K02793 PTS-Man-EIIA, manX; PTS system, mannose-specific IIA component [EC:2.7.1.191]	1	2	3	3	0	17	2	2	8	0	1	0	0	0	32	0	0	18	5	17	9	1	15	0	0	2	7
K02873	ko:K02873 RP-L13e, RPL13; large subunit ribosomal protein L13e	1	21	66	180	156	51	101	112	95	65	73	66	78	41	96	76	48	75	46	63	79	12	34	40	45	5	13
K02975	ko:K02975 RP-S25e, RPS25; small subunit ribosomal protein S25e	1	25	69	184	160	52	112	118	102	66	73	66	78	41	144	76	48	75	55	79	79	13	39	40	45	6	14
K02976	ko:K02976 RP-S26e, RPS26; small subunit ribosomal protein S26e	1	25	69	184	160	52	112	118	102	66	73	66	78	41	144	76	48	75	55	79	79	13	39	40	45	6	14
K02983	ko:K02983 RP-S30e, RPS30; small subunit ribosomal protein S30e	1	25	69	184	160	52	112	118	102	66	73	66	78	41	144	76	48	75	55	79	79	13	39	40	45	6	14
K03442	ko:K03442 mscS; small conductance mechanosensitive channel	1	16	24	12	7	18	38	36	38	28	14	18	32	12	77	32	17	28	153	48	37	16	28	9	10	5	11
K03457	ko:K03457 TC.NCS1; nucleobase:cation symporter-1, NCS1 family	1	694	121	501	557	91	128	190	125	2	75	4	7	0	1	2	3	104	22	3	7	34	0	28	20	4	1
K03458	ko:K03458 TC.NCS2; nucleobase:cation symporter-2, NCS2 family	1	2	156	628	678	120	150	232	168	0	83	2	2	2	5	1	4	130	4	6	5	52	0	31	28	5	1
K03605	ko:K03605 hyaD, hybD; hydrogenase maturation protease [EC:3.4.23.-]	1	15	36	96	92	35	74	64	57	0	17	0	0	0	80	0	0	39	40	55	9	5	31	7	12	5	11
K03707	ko:K03707 tenA; thiaminase (transcriptional activator TenA) [EC:3.5.99.2]	1	13	159	575	626	115	191	257	177	28	102	43	36	34	44	33	42	137	28	26	33	58	13	41	42	8	8
K03719	ko:K03719 lrp; Lrp/AsnC family transcriptional regulator, leucine-responsive regulatory protein	1	2	155	627	676	118	146	232	164	0	83	1	2	1	1	1	2	130	0	4	5	39	0	31	27	4	1
K04072	ko:K04072 adhE; acetaldehyde dehydrogenase / alcohol dehydrogenase [EC:1.2.1.10 1.1.1.1]	1	712	189	785	841	145	169	275	203	0	93	1	2	2	2	1	3	156	22	7	6	45	24	34	35	6	14
K05349	ko:K05349 bglX; beta-glucosidase [EC:3.2.1.21]	1	4	26	86	65	34	25	34	41	37	45	50	46	31	37	44	35	44	7	21	51	18	18	26	24	3	7
K05350	ko:K05350 bglB; beta-glucosidase [EC:3.2.1.21]	1	7	163	632	679	118	166	246	173	2	85	4	7	1	24	2	4	130	19	19	8	40	6	33	28	4	3
K05565	ko:K05565 mnhA, mrpA; multicomponent Na+:H+ antiporter subunit A	1	22	224	912	962	173	192	318	246	0	104	2	3	4	7	1	6	182	6	10	7	64	26	39	44	8	14
K05576	ko:K05576 ndhE; NAD(P)H-quinone oxidoreductase subunit 4L [EC:7.1.1.2]	1	18	30	16	8	17	52	47	43	26	12	14	27	11	94	31	13	28	45	61	34	2	32	11	8	4	13
K05947	ko:K05947 E2.4.1.217; mannosyl-3-phosphoglycerate synthase [EC:2.4.1.217]	1	262	164	630	677	119	154	248	173	38	99	44	41	15	21	44	26	140	46	10	34	41	2	44	36	18	4
K06281	ko:K06281 hyaB, hybC; hydrogenase large subunit [EC:1.12.99.6]	1	34	36	96	92	35	74	64	57	0	17	0	0	0	80	0	0	39	40	55	9	5	55	7	12	5	24
K06282	ko:K06282 hyaA, hybO; hydrogenase small subunit [EC:1.12.99.6]	1	34	36	96	92	35	74	64	57	0	17	0	0	0	80	0	0	39	40	55	9	5	55	7	12	5	24
K06287	ko:K06287 maf; septum formation protein	1	3	155	627	676	118	147	233	164	2	86	4	8	1	2	2	4	130	4	4	8	40	1	33	28	5	1
K06922	ko:K06922 K06922; uncharacterized protein	1	27	151	569	598	107	152	237	163	66	129	68	81	41	16	77	50	140	6	10	75	40	27	61	53	3	16
K07026	ko:K07026 E3.1.3.70; mannosyl-3-phosphoglycerate phosphatase [EC:3.1.3.70]	1	262	164	630	677	119	154	248	173	38	100	44	42	15	21	44	26	140	50	10	34	41	4	46	36	19	4
K07045	ko:K07045 K07045; uncharacterized protein	1	7	136	488	540	98	143	211	147	26	86	40	30	34	23	32	40	116	139	12	30	72	8	36	28	8	6
K07061	ko:K07061 cmr1; CRISPR-associated protein Cmr1	1	2	121	485	534	91	125	189	125	0	73	1	2	0	0	1	1	104	0	2	4	33	0	28	19	3	1
K07065	ko:K07065 K07065; uncharacterized protein	1	22	174	709	762	140	178	271	192	4	101	27	6	23	1	2	26	153	251	4	8	56	32	36	42	9	18
K07087	ko:K07087 K07087; uncharacterized protein	1	712	155	643	699	118	148	232	164	0	83	1	2	1	1	1	2	130	22	5	5	39	24	31	27	5	14
K07111	ko:K07111 K07111; uncharacterized protein	1	21	155	627	676	118	146	232	164	0	83	1	2	1	1	1	2	130	0	4	5	39	24	31	27	4	14
K07128	ko:K07128 K07128; uncharacterized protein	1	26	164	629	677	118	154	248	173	28	95	18	34	12	16	33	17	140	6	10	33	41	25	38	36	4	16
K07160	ko:K07160 pxpA; 5-oxoprolinase (ATP-hydrolysing) subunit A [EC:3.5.2.9]	1	2	156	628	677	119	150	232	167	0	83	2	2	2	4	1	4	130	0	6	5	42	0	31	28	4	1
K07243	ko:K07243 FTR, FTH1, efeU; high-affinity iron transporter	1	25	164	629	677	118	153	247	173	26	94	15	30	12	15	32	15	140	10	10	30	40	26	40	35	5	16
K07335	ko:K07335 bmpA, bmpB, tmpC; basic membrane protein A and related proteins	1	42	186	644	689	120	212	284	209	29	96	18	34	13	115	33	19	140	174	66	33	54	48	42	36	8	21
K07406	ko:K07406 melA; alpha-galactosidase [EC:3.2.1.22]	1	4	4	4	2	19	7	4	12	2	3	4	5	1	37	1	4	18	9	19	12	14	16	0	2	3	7
K07445	ko:K07445 K07445; putative DNA methylase	1	27	151	569	598	107	152	237	163	66	129	68	81	41	16	77	50	140	6	10	75	40	27	61	53	3	16
K07450	ko:K07450 K07450; putative resolvase	1	714	176	725	763	134	168	265	194	39	129	53	53	31	4	46	37	156	24	7	50	45	26	57	52	5	14
K07500	ko:K07500 K07500; DNA endonuclease	1	2	155	627	676	118	146	232	164	0	83	1	2	1	1	1	2	130	0	4	5	39	0	31	27	4	1
K07504	ko:K07504 K07504; predicted type IV restriction endonuclease	1	6	164	629	677	118	153	247	173	26	93	15	29	12	15	32	15	140	6	10	30	40	1	38	35	4	3
K07737	ko:K07737 : No such data.	1	2	155	627	676	118	146	232	164	0	83	1	2	1	1	1	2	130	0	4	5	39	0	31	27	4	1
K07822	ko:K07822 flaC-A, flaC; archaeal flagellar protein FlaC	1	712	155	643	699	118	148	232	164	0	83	1	2	1	1	1	2	130	147	5	5	39	25	31	27	5	14
K08281	ko:K08281 pncA; nicotinamidase/pyrazinamidase [EC:3.5.1.19 3.5.1.-]	1	22	210	851	881	161	186	307	232	37	137	50	48	32	3	45	36	182	0	8	48	50	26	60	59	5	14
K08369	ko:K08369 ydjE; MFS transporter, putative metabolite:H+ symporter	1	9	47	172	151	51	70	80	69	39	62	52	51	30	56	45	35	65	25	34	54	11	23	31	37	3	9
K09133	ko:K09133 K09133; uncharacterized protein	1	33	173	638	683	118	189	262	190	0	84	1	2	1	49	1	2	130	34	42	5	39	40	35	27	6	18
K09145	ko:K09145 K09145; uncharacterized protein	1	2	155	627	676	118	146	232	164	0	83	1	2	1	1	1	2	130	0	4	5	39	0	31	27	4	1
K09149	ko:K09149 K09149; uncharacterized protein	1	43	186	641	686	119	197	287	206	57	108	35	66	23	105	65	32	150	36	55	61	44	41	47	45	7	21
K09155	ko:K09155 K09155; uncharacterized protein	1	6	158	631	680	119	157	238	171	1	83	1	2	1	49	1	2	130	9	20	5	40	5	31	27	5	2
K09696	ko:K09696 natB; sodium transport system permease protein	1	2	155	627	676	118	146	232	164	0	83	1	2	1	1	1	2	130	0	4	5	39	0	31	27	4	1
K09697	ko:K09697 natA; sodium transport system ATP-binding protein [EC:7.2.2.4]	1	34	194	720	746	134	208	294	219	37	128	50	48	31	50	45	35	156	34	44	47	44	42	61	51	6	18
K09711	ko:K09711 K09711; uncharacterized protein	1	15	168	637	684	119	182	256	188	3	86	4	7	1	76	2	4	130	24	43	8	41	15	33	28	7	4
K09819	ko:K09819 ABC.MN.P; manganese/iron transport system permease protein	1	532	155	628	676	120	147	232	164	19	92	53	17	7	11	24	20	130	83	4	7	39	28	44	27	33	16
K10115	ko:K10115 : No such data.	1	10	166	636	684	119	176	251	181	1	83	1	2	1	72	1	2	130	155	35	5	50	12	33	27	6	4
K10150	ko:K10150 cysO; cysteine synthase / O-phosphoserine sulfhydrylase / cystathionine beta-synthase [EC:2.5.1.47 2.5.1.65 4.2.1.22]	1	40	81	115	83	34	133	131	114	92	69	80	105	52	206	107	61	64	94	123	104	10	56	48	41	7	20
K10197	ko:K10197 ABC.GLC.P; glucose/arabinose transport system permease protein	1	2	3	3	0	17	2	2	8	0	1	0	0	0	32	0	0	18	5	17	9	1	15	0	0	2	7
K10198	ko:K10198 ABC.GLC.P1; glucose/arabinose transport system permease protein	1	2	3	3	0	17	2	2	8	0	1	0	0	0	32	0	0	18	5	17	9	1	15	0	0	2	7
K10848	ko:K10848 ERCC4, XPF; DNA excision repair protein ERCC-4 [EC:3.1.-.-]	1	15	42	96	70	33	64	64	63	37	46	49	46	30	81	44	33	44	39	57	51	6	33	30	24	4	11
K11755	ko:K11755 hisIE; phosphoribosyl-ATP pyrophosphohydrolase / phosphoribosyl-AMP cyclohydrolase [EC:3.6.1.31 3.5.4.19]	1	712	155	643	699	118	148	232	164	0	83	1	2	1	1	1	2	130	22	5	5	39	24	31	27	5	14
K12137	ko:K12137 hyfB; hydrogenase-4 component B [EC:1.-.-.-]	1	2	37	145	142	44	23	45	47	0	11	0	0	1	33	0	1	44	5	19	10	7	15	3	8	3	7
K13051	ko:K13051 ASRGL1, iaaA; L-asparaginase / beta-aspartyl-peptidase [EC:3.5.1.1 3.4.19.5]	1	22	96	324	302	80	130	146	135	40	73	52	51	32	134	45	38	92	174	76	55	30	40	36	46	8	12
K13798	ko:K13798 rpoB; DNA-directed RNA polymerase subunit B [EC:2.7.7.6]	1	19	79	242	216	61	96	113	109	38	56	49	46	31	130	44	34	70	48	75	52	13	38	33	32	6	12
K00004	ko:K00004 BDH, butB; (R,R)-butanediol dehydrogenase / meso-butanediol dehydrogenase / diacetyl reductase [EC:1.1.1.4 1.1.1.- 1.1.1.303]	0	0	0	0	0	0	0	0	0	0	0	0	0	0	0	0	0	0	0	0	0	0	0	0	0	0	0
K00005	ko:K00005 gldA; glycerol dehydrogenase [EC:1.1.1.6]	0	0	2	0	1	1	4	0	3	0	0	0	0	1	3	0	2	0	0	2	0	2	0	0	0	0	0
K00007	ko:K00007 dalD; D-arabinitol 4-dehydrogenase [EC:1.1.1.11]	0	0	0	0	0	0	0	0	0	0	0	0	0	0	0	0	0	0	0	0	0	0	0	0	0	0	0
K00008	ko:K00008 SORD, gutB; L-iditol 2-dehydrogenase [EC:1.1.1.14]	0	0	2	0	2	2	4	0	4	0	0	0	0	1	4	0	2	0	4	2	0	12	0	0	0	1	0
K00009	ko:K00009 mtlD; mannitol-1-phosphate 5-dehydrogenase [EC:1.1.1.17]	0	0	0	0	0	0	0	0	0	0	0	0	0	0	0	0	0	0	0	0	0	0	0	0	0	0	0
K00010	ko:K00010 iolG; myo-inositol 2-dehydrogenase / D-chiro-inositol 1-dehydrogenase [EC:1.1.1.18 1.1.1.369]	0	0	0	0	0	0	0	0	0	0	0	0	0	0	0	0	0	0	0	0	0	0	0	0	0	0	0
K00011	ko:K00011 AKR1B; aldehyde reductase [EC:1.1.1.21]	0	0	0	0	0	0	0	0	0	0	0	0	0	0	0	0	0	0	0	0	0	0	0	0	0	0	0
K00016	ko:K00016 LDH, ldh; L-lactate dehydrogenase [EC:1.1.1.27]	0	0	2	0	2	1	4	0	4	0	0	0	0	1	4	0	2	0	127	2	0	12	2	0	0	1	0
K00019	ko:K00019 E1.1.1.30, bdh; 3-hydroxybutyrate dehydrogenase [EC:1.1.1.30]	0	0	2	0	2	1	4	0	4	0	0	0	0	1	4	0	2	0	2	2	0	12	0	0	0	1	0
K00023	ko:K00023 phbB; acetoacetyl-CoA reductase [EC:1.1.1.36]	0	0	2	0	1	1	4	0	3	0	0	0	0	1	3	0	2	0	0	2	0	2	0	0	0	0	0
K00028	ko:K00028 E1.1.1.39; malate dehydrogenase (decarboxylating) [EC:1.1.1.39]	0	0	0	0	1	0	0	0	1	0	0	0	0	0	1	0	0	0	2	0	0	10	0	0	0	0	0
K00029	ko:K00029 E1.1.1.40, maeB; malate dehydrogenase (oxaloacetate-decarboxylating)(NADP+) [EC:1.1.1.40]	0	0	4	0	3	5	7	6	8	0	2	24	2	22	4	0	24	2	129	2	1	26	7	1	1	4	4
K00032	ko:K00032 E1.1.1.43; phosphogluconate 2-dehydrogenase [EC:1.1.1.43]	0	0	0	0	0	0	0	0	0	0	0	0	0	0	0	0	0	0	0	0	0	0	0	0	0	0	0
K00033	ko:K00033 PGD, gnd, gntZ; 6-phosphogluconate dehydrogenase [EC:1.1.1.44 1.1.1.343]	0	0	4	0	2	5	7	6	8	0	2	24	2	22	4	0	24	2	127	2	1	16	7	1	1	4	4
K00035	ko:K00035 gal; D-galactose 1-dehydrogenase [EC:1.1.1.48]	0	0	0	0	0	0	0	0	0	0	0	0	0	0	0	0	0	0	0	0	0	0	0	0	0	0	0
K00036	ko:K00036 G6PD, zwf; glucose-6-phosphate 1-dehydrogenase [EC:1.1.1.49 1.1.1.363]	0	0	0	0	0	0	0	0	0	0	0	0	0	0	0	0	0	0	0	0	0	0	0	0	0	0	0
K00037	ko:K00037 AKR1C4; 3alpha-hydroxysteroid 3-dehydrogenase / chlordecone reductase [EC:1.1.1.50 1.1.1.357 1.1.1.225]	0	0	0	0	0	0	0	0	0	0	0	0	0	0	0	0	0	0	0	0	0	0	0	0	0	0	0
K00038	ko:K00038 E1.1.1.53; 3alpha(or 20beta)-hydroxysteroid dehydrogenase [EC:1.1.1.53]	0	0	0	0	0	0	0	0	0	0	0	0	0	0	0	0	0	0	0	0	0	0	0	0	0	0	0
K00039	ko:K00039 rbtD; ribitol 2-dehydrogenase [EC:1.1.1.56]	0	0	0	0	0	0	0	0	0	0	0	0	0	0	0	0	0	0	0	0	0	0	0	0	0	0	0
K00040	ko:K00040 uxuB; fructuronate reductase [EC:1.1.1.57]	0	0	0	0	0	0	0	0	0	0	0	0	0	0	0	0	0	0	0	0	0	0	0	0	0	0	0
K00041	ko:K00041 uxaB; tagaturonate reductase [EC:1.1.1.58]	0	0	0	0	0	0	0	0	0	0	0	0	0	0	0	0	0	0	0	0	0	0	0	0	0	0	0
K00042	ko:K00042 garR, glxR; 2-hydroxy-3-oxopropionate reductase [EC:1.1.1.60]	0	0	2	0	1	1	4	0	3	0	0	0	0	1	3	0	2	0	125	2	0	2	2	0	0	1	0
K00043	ko:K00043 gbd; 4-hydroxybutyrate dehydrogenase [EC:1.1.1.61]	0	0	0	0	0	0	0	0	0	0	0	0	0	0	0	0	0	0	0	0	0	0	0	0	0	0	0
K00044	ko:K00044 HSD17B1; 17beta-estradiol 17-dehydrogenase [EC:1.1.1.62]	0	0	0	0	0	0	0	0	0	0	0	0	0	0	0	0	0	0	0	0	0	0	0	0	0	0	0
K00045	ko:K00045 E1.1.1.67, mtlK; mannitol 2-dehydrogenase [EC:1.1.1.67]	0	0	0	0	0	0	0	0	0	0	0	0	0	0	0	0	0	0	0	0	0	0	0	0	0	0	0
K00046	ko:K00046 idnO; gluconate 5-dehydrogenase [EC:1.1.1.69]	0	0	0	0	0	0	0	0	0	0	0	0	0	0	0	0	0	0	125	0	0	0	1	0	0	0	0
K00048	ko:K00048 fucO; lactaldehyde reductase [EC:1.1.1.77]	0	0	0	0	0	0	0	0	0	0	0	0	0	0	0	0	0	0	0	0	0	0	0	0	0	0	0
K00049	ko:K00049 GRHPR; glyoxylate/hydroxypyruvate reductase [EC:1.1.1.79 1.1.1.81]	0	0	0	0	0	0	0	0	0	0	0	0	0	0	0	0	0	0	0	0	0	0	0	0	0	0	0
K00055	ko:K00055 E1.1.1.90; aryl-alcohol dehydrogenase [EC:1.1.1.90]	0	0	2	0	1	1	4	0	3	0	0	0	0	1	3	0	2	0	0	2	0	2	0	0	0	0	0
K00064	ko:K00064 E1.1.1.122; D-threo-aldose 1-dehydrogenase [EC:1.1.1.122]	0	0	0	0	0	0	0	0	0	0	0	0	0	0	0	0	0	0	0	0	0	0	0	0	0	0	0
K00065	ko:K00065 kduD; 2-dehydro-3-deoxy-D-gluconate 5-dehydrogenase [EC:1.1.1.127]	0	0	0	0	0	0	0	0	0	0	0	0	0	0	0	0	0	0	0	0	0	0	0	0	0	0	0
K00066	ko:K00066 algD; GDP-mannose 6-dehydrogenase [EC:1.1.1.132]	0	0	0	0	0	0	0	0	0	0	0	0	0	0	0	0	0	0	0	0	0	0	0	0	0	0	0
K00068	ko:K00068 srlD; sorbitol-6-phosphate 2-dehydrogenase [EC:1.1.1.140]	0	0	2	0	2	2	4	0	4	0	0	0	0	1	4	0	2	0	129	2	0	12	2	0	0	1	0
K00071	ko:K00071 HSD11B2; corticosteroid 11-beta-dehydrogenase isozyme 2 [EC:1.1.1.-]	0	0	0	0	0	0	0	0	0	0	0	0	0	0	0	0	0	0	0	0	0	0	0	0	0	0	0
K00073	ko:K00073 allD; ureidoglycolate dehydrogenase (NAD+) [EC:1.1.1.350]	0	0	0	0	0	0	0	0	0	0	0	0	0	0	0	0	0	0	0	0	0	0	0	0	0	0	0
K00075	ko:K00075 murB; UDP-N-acetylmuramate dehydrogenase [EC:1.3.1.98]	0	0	0	0	0	0	0	0	0	0	0	0	0	0	0	0	0	0	0	0	0	0	0	0	0	0	0
K00076	ko:K00076 hdhA; 7-alpha-hydroxysteroid dehydrogenase [EC:1.1.1.159]	0	0	0	0	0	0	0	0	0	0	0	0	0	0	0	0	0	0	0	0	0	0	0	0	0	0	0
K00078	ko:K00078 DHDH; dihydrodiol dehydrogenase / D-xylose 1-dehydrogenase (NADP) [EC:1.3.1.20 1.1.1.179]	0	0	0	0	0	0	0	0	0	0	0	0	0	0	0	0	0	0	0	0	0	0	0	0	0	0	0
K00079	ko:K00079 CBR1; carbonyl reductase 1 [EC:1.1.1.184 1.1.1.189 1.1.1.197]	0	0	0	0	0	0	0	0	0	0	0	0	0	0	0	0	0	0	0	0	0	0	0	0	0	0	0
K00083	ko:K00083 CAD; cinnamyl-alcohol dehydrogenase [EC:1.1.1.195]	0	0	0	0	0	0	0	0	0	0	0	0	0	0	0	0	0	0	0	0	0	0	0	0	0	0	0
K00084	ko:K00084 CBR3; carbonyl reductase 3 [EC:1.1.1.184]	0	0	0	0	0	0	0	0	0	0	0	0	0	0	0	0	0	0	0	0	0	0	0	0	0	0	0
K00086	ko:K00086 dhaT; 1,3-propanediol dehydrogenase [EC:1.1.1.202]	0	0	0	0	0	0	0	0	0	0	0	0	0	0	0	0	0	0	0	0	0	0	0	0	0	0	0
K00087	ko:K00087 ygeS, xdhA; xanthine dehydrogenase molybdenum-binding subunit [EC:1.17.1.4]	0	4	9	2	2	0	7	15	10	26	10	14	27	11	15	31	13	10	8	6	25	11	1	7	8	0	2
K00090	ko:K00090 ghrB; glyoxylate/hydroxypyruvate/2-ketogluconate reductase [EC:1.1.1.79 1.1.1.81 1.1.1.215]	0	0	0	0	0	0	0	0	0	0	0	0	0	0	0	0	0	0	0	0	0	0	0	0	0	0	0
K00091	ko:K00091 E1.1.1.219; dihydroflavonol-4-reductase [EC:1.1.1.219]	0	0	0	0	1	0	0	0	1	0	0	0	0	0	1	0	0	0	2	0	0	10	0	0	0	0	0
K00093	ko:K00093 mdh; methanol dehydrogenase [EC:1.1.1.244]	0	0	0	0	0	0	0	0	0	0	0	0	0	0	0	0	0	0	0	0	0	0	0	0	0	0	0
K00094	ko:K00094 E1.1.1.251, gatD; galactitol-1-phosphate 5-dehydrogenase [EC:1.1.1.251]	0	0	0	0	0	0	0	0	0	0	0	0	0	0	0	0	0	0	0	0	0	0	0	0	0	0	0
K00095	ko:K00095 MTD; mannitol dehydrogenase [EC:1.1.1.255]	0	0	0	0	0	0	0	0	0	0	0	0	0	0	0	0	0	0	0	0	0	0	0	0	0	0	0
K00097	ko:K00097 pdxA; 4-hydroxythreonine-4-phosphate dehydrogenase [EC:1.1.1.262]	0	0	2	0	1	1	4	0	3	0	0	0	0	1	3	0	2	0	0	2	0	2	0	0	0	0	0
K00098	ko:K00098 idnD; L-idonate 5-dehydrogenase [EC:1.1.1.264]	0	0	0	0	0	0	0	0	0	0	0	0	0	0	0	0	0	0	0	0	0	0	0	0	0	0	0
K00099	ko:K00099 dxr; 1-deoxy-D-xylulose-5-phosphate reductoisomerase [EC:1.1.1.267]	0	0	0	0	0	0	0	0	0	0	0	0	0	0	0	0	0	0	0	0	0	0	0	0	0	0	0
K00101	ko:K00101 lldD; L-lactate dehydrogenase (cytochrome) [EC:1.1.2.3]	0	0	0	0	0	0	0	0	0	0	0	0	0	0	0	0	0	0	0	0	0	0	0	0	0	0	0
K00103	ko:K00103 GULO; L-gulonolactone oxidase [EC:1.1.3.8]	0	0	0	0	0	0	0	0	0	0	0	0	0	0	0	0	0	0	0	0	0	0	0	0	0	0	0
K00105	ko:K00105 E1.1.3.21; alpha-glycerophosphate oxidase [EC:1.1.3.21]	0	0	0	0	0	0	0	0	0	0	0	0	0	0	0	0	0	0	0	0	0	0	0	0	0	0	0
K00106	ko:K00106 XDH; xanthine dehydrogenase/oxidase [EC:1.17.1.4 1.17.3.2]	0	0	0	0	0	0	0	0	0	0	0	0	0	0	0	0	0	0	0	0	0	0	0	0	0	0	0
K00108	ko:K00108 betA, CHDH; choline dehydrogenase [EC:1.1.99.1]	0	0	0	0	0	0	0	0	0	0	0	0	0	0	0	0	0	0	0	0	0	0	0	0	0	0	0
K00109	ko:K00109 L2HGDH; 2-hydroxyglutarate dehydrogenase [EC:1.1.99.2]	0	0	0	0	0	0	0	0	0	0	0	0	0	0	0	0	0	0	0	0	0	0	0	0	0	0	0
K00112	ko:K00112 glpB; glycerol-3-phosphate dehydrogenase subunit B [EC:1.1.5.3]	0	0	2	0	2	1	4	0	4	0	0	0	0	1	4	0	2	0	127	2	0	12	2	0	0	1	0
K00113	ko:K00113 glpC; glycerol-3-phosphate dehydrogenase subunit C	0	0	2	0	2	1	4	0	4	0	2	0	1	1	4	0	2	0	135	2	0	12	4	4	0	3	0
K00114	ko:K00114 exaA; alcohol dehydrogenase (cytochrome c) [EC:1.1.2.8]	0	0	0	0	1	0	0	0	1	0	0	0	0	0	1	0	0	0	2	0	0	0	0	0	0	0	0
K00115	ko:K00115 GLD; glucose 1-dehydrogenase (FAD, quinone) [EC:1.1.5.9]	0	0	0	0	0	0	0	0	0	0	0	0	0	0	0	0	0	0	0	0	0	0	0	0	0	0	0
K00116	ko:K00116 mqo; malate dehydrogenase (quinone) [EC:1.1.5.4]	0	0	2	0	2	1	4	0	4	0	0	0	0	1	4	0	2	0	127	2	0	2	2	0	0	1	0
K00117	ko:K00117 gcd; quinoprotein glucose dehydrogenase [EC:1.1.5.2]	0	0	0	0	0	0	0	0	0	0	0	0	0	0	0	0	0	0	125	0	0	0	1	0	0	0	0
K00118	ko:K00118 gfo; glucose-fructose oxidoreductase [EC:1.1.99.28]	0	0	0	0	0	0	0	0	0	0	0	0	0	0	0	0	0	0	125	0	0	0	1	0	0	0	0
K00119	ko:K00119 E1.1.99.36; alcohol dehydrogenase (nicotinoprotein) [EC:1.1.99.36]	0	0	0	0	1	0	0	0	1	0	0	0	0	0	1	0	0	0	2	0	0	10	0	0	0	0	0
K00120	ko:K00120 fgd2; F420-dependent hydroxymycolic acid dehydrogenase [EC:1.1.98.-]	0	0	0	0	0	0	0	0	0	0	0	0	0	0	0	0	0	0	0	0	0	0	0	0	0	0	0
K00121	ko:K00121 frmA, ADH5, adhC; S-(hydroxymethyl)glutathione dehydrogenase / alcohol dehydrogenase [EC:1.1.1.284 1.1.1.1]	0	8	18	10	8	2	42	26	22	0	0	0	0	1	48	0	2	0	42	32	0	12	12	4	0	1	4
K00122	ko:K00122 FDH; formate dehydrogenase [EC:1.17.1.9]	0	0	0	0	0	0	0	0	0	0	0	0	0	0	0	0	0	0	0	0	0	0	0	0	0	0	0
K00126	ko:K00126 fdsD; formate dehydrogenase subunit delta [EC:1.17.1.9]	0	0	0	0	0	0	0	0	0	0	0	0	0	0	0	0	0	0	0	0	0	0	0	0	0	0	0
K00129	ko:K00129 E1.2.1.5; aldehyde dehydrogenase (NAD(P)+) [EC:1.2.1.5]	0	0	0	0	0	0	0	0	0	0	0	0	0	0	0	0	0	0	0	0	0	0	0	0	0	0	0
K00132	ko:K00132 E1.2.1.10; acetaldehyde dehydrogenase (acetylating) [EC:1.2.1.10]	0	0	0	0	0	0	0	0	0	0	0	0	0	0	0	0	0	0	0	0	0	0	0	0	0	0	0
K00136	ko:K00136 : No such data.	0	0	0	0	0	0	0	0	0	0	0	0	0	0	0	0	0	0	0	0	0	0	0	0	0	0	0
K00137	ko:K00137 prr; aminobutyraldehyde dehydrogenase [EC:1.2.1.19]	0	0	0	0	0	0	0	0	0	0	0	0	0	0	0	0	0	0	0	0	0	0	0	0	0	0	0
K00138	ko:K00138 aldB; aldehyde dehydrogenase [EC:1.2.1.-]	0	691	0	16	23	0	2	0	0	0	0	0	0	0	0	0	0	0	22	1	0	0	0	0	0	1	0
K00139	ko:K00139 ALDH5A1; succinate-semialdehyde dehydrogenase [EC:1.2.1.24]	0	0	0	0	0	0	0	0	0	0	0	0	0	0	0	0	0	0	0	0	0	0	0	0	0	0	0
K00140	ko:K00140 mmsA, iolA, ALDH6A1; malonate-semialdehyde dehydrogenase (acetylating) / methylmalonate-semialdehyde dehydrogenase [EC:1.2.1.18 1.2.1.27]	0	0	0	0	1	0	0	0	1	0	0	0	0	0	1	0	0	0	127	0	0	10	1	0	0	1	0
K00141	ko:K00141 xylC; benzaldehyde dehydrogenase (NAD) [EC:1.2.1.28]	0	0	0	0	0	0	0	0	0	0	0	0	0	0	0	0	0	0	0	0	0	0	0	0	0	0	0
K00146	ko:K00146 feaB; phenylacetaldehyde dehydrogenase [EC:1.2.1.39]	0	0	0	0	0	0	0	0	0	0	0	0	0	0	0	0	0	0	0	0	0	0	0	0	0	0	0
K00147	ko:K00147 proA; glutamate-5-semialdehyde dehydrogenase [EC:1.2.1.41]	0	0	0	0	1	0	0	0	1	0	1	0	1	0	1	0	0	0	131	0	0	10	2	2	0	2	0
K00148	ko:K00148 fdhA; glutathione-independent formaldehyde dehydrogenase [EC:1.2.1.46]	0	0	2	0	2	1	4	0	4	0	0	0	0	1	4	0	2	0	2	2	0	12	0	0	0	1	0
K00151	ko:K00151 hpaE, hpcC; 5-carboxymethyl-2-hydroxymuconic-semialdehyde dehydrogenase [EC:1.2.1.60]	0	0	0	0	0	0	0	0	0	0	0	0	0	0	0	0	0	0	0	0	0	0	0	0	0	0	0
K00152	ko:K00152 nahF; salicylaldehyde dehydrogenase [EC:1.2.1.65]	0	0	0	0	0	0	0	0	0	0	0	0	0	0	0	0	0	0	0	0	0	0	0	0	0	0	0
K00153	ko:K00153 E1.1.1.306; S-(hydroxymethyl)mycothiol dehydrogenase [EC:1.1.1.306]	0	0	0	0	0	0	0	0	0	0	0	0	0	0	0	0	0	0	0	0	0	0	0	0	0	0	0
K00154	ko:K00154 E1.2.1.68; coniferyl-aldehyde dehydrogenase [EC:1.2.1.68]	0	0	0	0	0	0	0	0	0	0	0	0	0	0	0	0	0	0	0	0	0	0	0	0	0	0	0
K00155	ko:K00155 LNAA, LNBA; L-tyrosine reductase [EC:1.2.1.101]	0	0	2	0	2	2	4	0	4	0	0	0	0	2	4	0	2	0	253	2	0	12	3	0	0	1	0
K00156	ko:K00156 poxB; pyruvate dehydrogenase (quinone) [EC:1.2.5.1]	0	691	0	16	23	0	2	0	0	0	0	0	0	0	0	0	0	0	22	1	0	0	0	0	0	1	0
K00157	ko:K00157 AOX; aldehyde oxidase [EC:1.2.3.1]	0	0	0	0	0	0	0	0	0	0	0	0	0	0	0	0	0	0	0	0	0	0	0	0	0	0	0
K00163	ko:K00163 aceE; pyruvate dehydrogenase E1 component [EC:1.2.4.1]	0	0	0	0	0	0	0	0	0	0	0	0	0	0	0	0	0	0	0	0	0	0	0	0	0	0	0
K00164	ko:K00164 OGDH, sucA; 2-oxoglutarate dehydrogenase E1 component [EC:1.2.4.2]	0	0	0	0	0	0	0	0	0	0	0	0	0	0	0	0	0	0	0	0	0	0	0	0	0	0	0
K00166	ko:K00166 BCKDHA, bkdA1; 2-oxoisovalerate dehydrogenase E1 component alpha subunit [EC:1.2.4.4]	0	696	14	18	26	5	16	22	17	26	12	38	28	33	18	31	38	12	155	9	26	17	8	8	9	5	6
K00167	ko:K00167 BCKDHB, bkdA2; 2-oxoisovalerate dehydrogenase E1 component beta subunit [EC:1.2.4.4]	0	695	9	18	24	0	9	15	9	26	10	14	27	11	14	31	13	10	28	7	25	1	1	7	8	1	2
K00178	ko:K00178 : No such data.	0	0	0	0	0	0	0	0	0	0	0	0	0	0	0	0	0	0	0	0	0	0	0	0	0	0	0
K00185	ko:K00185 K00185; prokaryotic molybdopterin-containing oxidoreductase family, membrane subunit	0	31	18	11	7	0	43	30	26	0	1	0	0	0	48	0	0	0	159	38	0	0	41	4	0	2	17
K00190	ko:K00190 : No such data.	0	0	0	0	0	0	0	0	0	0	0	0	0	0	0	0	0	0	0	0	0	0	0	0	0	0	0
K00206	ko:K00206 phnY; phosphonoacetaldehyde dehydrogenase [EC:1.2.1.-]	0	0	0	0	0	0	0	0	0	0	0	0	0	0	0	0	0	0	0	0	0	0	0	0	0	0	0
K00207	ko:K00207 DPYD; dihydropyrimidine dehydrogenase (NADP+) [EC:1.3.1.2]	0	0	0	0	1	0	0	0	1	0	0	0	0	0	1	0	0	0	127	0	0	10	1	0	0	1	0
K00208	ko:K00208 fabI; enoyl-[acyl-carrier protein] reductase I [EC:1.3.1.9 1.3.1.10]	0	0	0	0	0	0	0	0	0	0	0	0	0	0	0	0	0	0	0	0	0	0	0	0	0	0	0
K00209	ko:K00209 fabV, ter; enoyl-[acyl-carrier protein] reductase / trans-2-enoyl-CoA reductase (NAD+) [EC:1.3.1.9 1.3.1.44]	0	0	0	0	0	0	0	0	0	0	0	0	0	0	0	0	0	0	0	0	0	0	0	0	0	0	0
K00210	ko:K00210 E1.3.1.12; prephenate dehydrogenase [EC:1.3.1.12]	0	691	0	16	23	0	2	0	0	0	0	0	0	0	0	0	0	0	22	1	0	0	0	0	0	1	0
K00211	ko:K00211 TYR1; prephenate dehydrogenase (NADP+) [EC:1.3.1.13]	0	0	0	0	0	0	0	0	0	0	0	0	0	0	0	0	0	0	0	0	0	0	0	0	0	0	0
K00212	ko:K00212 AKR1C1; 20alpha/3alpha-hydroxysteroid dehydrogenase / dihydrodiol dehydrogenase [EC:1.1.1.149 1.1.1.357 1.3.1.20]	0	0	0	0	0	0	0	0	0	0	0	0	0	0	0	0	0	0	0	0	0	0	0	0	0	0	0
K00213	ko:K00213 DHCR7; 7-dehydrocholesterol reductase [EC:1.3.1.21]	0	0	0	0	0	0	0	0	0	0	0	0	0	0	0	0	0	0	0	0	0	0	0	0	0	0	0
K00214	ko:K00214 BLVRA, bvdR; biliverdin reductase [EC:1.3.1.24]	0	0	0	0	0	0	0	0	0	0	0	0	0	0	0	0	0	0	0	0	0	0	0	0	0	0	0
K00216	ko:K00216 entA; 2,3-dihydro-2,3-dihydroxybenzoate dehydrogenase [EC:1.3.1.28]	0	0	0	0	0	0	0	0	0	0	0	0	0	0	0	0	0	0	0	0	0	0	0	0	0	0	0
K00217	ko:K00217 E1.3.1.32; maleylacetate reductase [EC:1.3.1.32]	0	0	0	0	0	0	0	0	0	0	0	0	0	0	0	0	0	0	0	0	0	0	0	0	0	0	0
K00218	ko:K00218 por; protochlorophyllide reductase [EC:1.3.1.33]	0	0	0	0	0	0	0	0	0	0	0	0	0	0	0	0	0	0	0	0	0	0	0	0	0	0	0
K00219	ko:K00219 fadH; 2,4-dienoyl-CoA reductase (NADPH2) [EC:1.3.1.34]	0	0	0	0	1	0	0	0	1	0	0	0	0	0	1	0	0	0	2	0	0	10	0	0	0	0	0
K00220	ko:K00220 tyrC; cyclohexadieny/prephenate dehydrogenase [EC:1.3.1.43 1.3.1.12]	0	0	0	0	0	0	0	0	0	0	0	0	0	0	0	0	0	0	0	0	0	0	0	0	0	0	0
K00221	ko:K00221 E4.99.1.2; alkylmercury lyase [EC:4.99.1.2]	0	0	0	0	0	0	0	0	0	0	0	0	0	0	0	0	0	0	0	0	0	0	0	0	0	0	0
K00222	ko:K00222 TM7SF2, ERG24; Delta14-sterol reductase [EC:1.3.1.70]	0	0	0	0	0	0	0	0	0	0	0	0	0	0	0	0	0	0	0	0	0	0	0	0	0	0	0
K00223	ko:K00223 ERG4; Delta24(24(1))-sterol reductase [EC:1.3.1.71]	0	0	0	0	0	0	0	0	0	0	0	0	0	0	0	0	0	0	0	0	0	0	0	0	0	0	0
K00224	ko:K00224 CEQORH; chloroplastic oxoene reductase [EC:1.3.1.-]	0	0	0	0	0	0	0	0	0	0	0	0	0	0	0	0	0	0	0	0	0	0	0	0	0	0	0
K00227	ko:K00227 SC5DL, ERG3; Delta7-sterol 5-desaturase [EC:1.14.19.20]	0	0	0	0	0	0	0	0	0	0	0	0	0	0	0	0	0	0	0	0	0	0	0	0	0	0	0
K00228	ko:K00228 CPOX, hemF; coproporphyrinogen III oxidase [EC:1.3.3.3]	0	0	0	0	0	0	0	0	0	0	0	0	0	0	0	0	0	0	0	0	0	0	0	0	0	0	0
K00231	ko:K00231 PPOX, hemY; protoporphyrinogen/coproporphyrinogen III oxidase [EC:1.3.3.4 1.3.3.15]	0	0	0	0	1	0	0	0	1	0	0	0	0	0	1	0	0	0	2	0	0	0	0	0	0	0	0
K00232	ko:K00232 E1.3.3.6, ACOX1, ACOX3; acyl-CoA oxidase [EC:1.3.3.6]	0	0	0	0	0	0	0	0	0	0	0	0	0	0	0	0	0	0	0	0	0	0	0	0	0	0	0
K00242	ko:K00242 sdhD, frdD; succinate dehydrogenase / fumarate reductase, membrane anchor subunit	0	704	20	24	30	1	37	32	30	26	11	14	27	12	44	31	15	10	170	32	25	14	13	9	8	4	4
K00243	ko:K00243 K00243; uncharacterized protein	0	0	0	0	0	0	0	0	0	0	0	0	0	0	0	0	0	0	0	0	0	0	0	0	0	0	0
K00244	ko:K00244 frdA; fumarate reductase flavoprotein subunit [EC:1.3.5.4]	0	0	0	0	0	0	0	0	0	0	0	0	0	0	0	0	0	0	0	0	0	0	0	0	0	0	0
K00246	ko:K00246 frdC; fumarate reductase subunit C	0	0	0	0	0	0	0	0	0	0	0	0	0	0	0	0	0	0	0	0	0	0	0	0	0	0	0
K00247	ko:K00247 frdD; fumarate reductase subunit D	0	0	0	0	0	0	0	0	0	0	0	0	0	0	0	0	0	0	0	0	0	0	0	0	0	0	0
K00248	ko:K00248 ACADS, bcd; butyryl-CoA dehydrogenase [EC:1.3.8.1]	0	1388	24	120	136	19	56	46	36	0	15	0	0	1	26	0	2	22	66	19	0	16	6	5	12	4	2
K00252	ko:K00252 GCDH, gcdH; glutaryl-CoA dehydrogenase [EC:1.3.8.6]	0	0	4	0	2	5	7	6	8	0	2	24	2	22	4	0	24	2	127	2	1	16	7	1	1	4	4
K00253	ko:K00253 IVD, ivd; isovaleryl-CoA dehydrogenase [EC:1.3.8.4]	0	691	0	16	23	0	2	0	0	0	0	0	0	0	0	0	0	0	22	1	0	0	0	0	0	1	0
K00254	ko:K00254 DHODH, pyrD; dihydroorotate dehydrogenase [EC:1.3.5.2]	0	0	0	0	0	0	0	0	0	0	0	0	0	0	0	0	0	0	0	0	0	0	0	0	0	0	0
K00255	ko:K00255 ACADL; long-chain-acyl-CoA dehydrogenase [EC:1.3.8.8]	0	0	0	0	0	0	0	0	0	0	0	0	0	0	0	0	0	0	0	0	0	0	0	0	0	0	0
K00256	ko:K00256 E1.3.99.16; isoquinoline 1-oxidoreductase [EC:1.3.99.16]	0	0	0	0	0	0	0	0	0	0	0	0	0	0	0	0	0	0	0	0	0	0	0	0	0	0	0
K00258	ko:K00258 SWNR; swainsonine biosynthesis oxidoreductase SwnR [EC:1.3.1.-]	0	0	0	0	0	0	0	0	0	0	0	0	0	0	0	0	0	0	0	0	0	0	0	0	0	0	0
K00260	ko:K00260 gudB, rocG; glutamate dehydrogenase [EC:1.4.1.2]	0	8	19	10	7	4	41	32	23	0	2	24	2	21	45	0	22	1	165	30	1	4	18	5	0	3	8
K00263	ko:K00263 E1.4.1.9; leucine dehydrogenase [EC:1.4.1.9]	0	0	0	0	0	0	0	0	0	0	0	0	0	0	0	0	0	0	0	0	0	0	0	0	0	0	0
K00264	ko:K00264 GLT1; glutamate synthase (NADH) [EC:1.4.1.14]	0	0	0	0	0	0	0	0	0	0	0	0	0	0	0	0	0	0	0	0	0	0	0	0	0	0	0
K00270	ko:K00270 pdh; phenylalanine dehydrogenase [EC:1.4.1.20]	0	0	0	0	0	0	0	0	0	0	0	0	0	0	0	0	0	0	0	0	0	0	0	0	0	0	0
K00271	ko:K00271 vdh; valine dehydrogenase (NAD+) [EC:1.4.1.23]	0	0	0	0	0	0	0	0	0	0	0	0	0	0	0	0	0	0	0	0	0	0	0	0	0	0	0
K00272	ko:K00272 DDO; D-aspartate oxidase [EC:1.4.3.1]	0	0	0	0	0	0	0	0	0	0	0	0	0	0	0	0	0	0	0	0	0	0	0	0	0	0	0
K00273	ko:K00273 DAO, aao; D-amino-acid oxidase [EC:1.4.3.3]	0	0	0	0	0	0	0	0	0	0	0	0	0	0	0	0	0	0	0	0	0	0	0	0	0	0	0
K00274	ko:K00274 MAO, aofH; monoamine oxidase [EC:1.4.3.4]	0	0	0	0	0	0	0	0	0	0	0	0	0	0	0	0	0	0	0	0	0	0	0	0	0	0	0
K00275	ko:K00275 pdxH, PNPO; pyridoxamine 5'-phosphate oxidase [EC:1.4.3.5]	0	0	0	0	0	0	0	0	0	0	0	0	0	0	0	0	0	0	0	0	0	0	0	0	0	0	0
K00276	ko:K00276 AOC3, AOC2, tynA; primary-amine oxidase [EC:1.4.3.21]	0	0	0	0	0	0	0	0	0	0	0	0	0	0	0	0	0	0	0	0	0	0	0	0	0	0	0
K00279	ko:K00279 CKX; cytokinin dehydrogenase [EC:1.5.99.12]	0	0	0	0	0	0	0	0	0	0	0	0	0	0	0	0	0	0	0	0	0	0	0	0	0	0	0
K00280	ko:K00280 LOXL2_3_4; lysyl oxidase-like protein 2/3/4 [EC:1.4.3.-]	0	0	0	0	0	0	0	0	0	0	0	0	0	0	0	0	0	0	0	0	0	0	0	0	0	0	0
K00281	ko:K00281 GLDC, gcvP; glycine dehydrogenase [EC:1.4.4.2]	0	0	0	0	0	0	0	0	0	0	0	0	0	0	0	0	0	0	0	0	0	0	0	0	0	0	0
K00284	ko:K00284 GLU, gltS; glutamate synthase (ferredoxin) [EC:1.4.7.1]	0	0	0	0	0	0	0	0	0	0	0	0	0	0	0	0	0	0	0	0	0	0	0	0	0	0	0
K00285	ko:K00285 dadA; D-amino-acid dehydrogenase [EC:1.4.5.1]	0	0	0	0	0	0	0	0	0	0	0	0	0	0	0	0	0	0	0	0	0	0	0	0	0	0	0
K00287	ko:K00287 DHFR, folA; dihydrofolate reductase [EC:1.5.1.3]	0	0	2	0	2	1	4	0	4	0	0	0	0	2	4	0	2	0	251	2	0	12	3	0	0	1	0
K00288	ko:K00288 MTHFD; methylenetetrahydrofolate dehydrogenase (NADP+) / methenyltetrahydrofolate cyclohydrolase / formyltetrahydrofolate synthetase [EC:1.5.1.5 3.5.4.9 6.3.4.3]	0	0	0	0	1	1	1	0	1	0	0	0	0	1	1	0	0	0	378	1	0	10	4	0	0	1	0
K00290	ko:K00290 LYS1; saccharopine dehydrogenase (NAD+, L-lysine forming) [EC:1.5.1.7]	0	0	0	0	0	0	0	0	0	0	0	0	0	0	0	0	0	0	0	0	0	0	0	0	0	0	0
K00292	ko:K00292 : No such data.	0	0	0	0	0	0	0	0	0	0	0	0	0	0	0	0	0	0	0	0	0	0	0	0	0	0	0
K00293	ko:K00293 LYS9; saccharopine dehydrogenase (NADP+, L-glutamate forming) [EC:1.5.1.10]	0	0	2	0	2	1	4	0	4	0	0	0	0	1	4	0	2	0	127	2	0	12	2	0	0	1	0
K00294	ko:K00294 E1.2.1.88; 1-pyrroline-5-carboxylate dehydrogenase [EC:1.2.1.88]	0	695	9	18	24	0	9	15	9	26	10	14	27	11	14	31	13	10	28	7	25	1	1	7	8	1	2
K00295	ko:K00295 MTD1; methylenetetrahydrofolate dehydrogenase (NAD+) [EC:1.5.1.15]	0	0	0	0	0	0	0	0	0	0	0	0	0	0	0	0	0	0	0	0	0	0	0	0	0	0	0
K00296	ko:K00296 E1.5.1.19; D-nopaline dehydrogenase [EC:1.5.1.19]	0	0	0	0	0	0	0	0	0	0	0	0	0	0	0	0	0	0	0	0	0	0	0	0	0	0	0
K00297	ko:K00297 metF, MTHFR; methylenetetrahydrofolate reductase (NADPH) [EC:1.5.1.20]	0	0	0	0	0	0	0	0	0	0	1	0	1	0	0	0	0	0	4	0	0	0	1	2	0	1	0
K00298	ko:K00298 ceo; N5-(carboxyethyl)ornithine synthase [EC:1.5.1.24]	0	0	0	0	0	0	0	0	0	0	0	0	0	0	0	0	0	0	0	0	0	0	0	0	0	0	0
K00299	ko:K00299 ssuE; FMN reductase [EC:1.5.1.38]	0	0	2	0	2	1	4	0	4	0	0	0	0	2	4	0	2	0	251	2	0	12	3	0	0	1	0
K00300	ko:K00300 mtdA; methylenetetrahydrofolate/methylenetetrahydromethanopterin dehydrogenase (NADP+) [EC:1.5.1.5 1.5.1.-]	0	0	0	0	0	0	0	0	0	0	0	0	0	0	0	0	0	0	0	0	0	0	0	0	0	0	0
K00301	ko:K00301 E1.5.3.1; sarcosine oxidase [EC:1.5.3.1]	0	0	2	0	2	1	4	0	4	0	0	0	0	1	4	0	2	0	2	2	0	12	0	0	0	1	0
K00304	ko:K00304 soxD; sarcosine oxidase, subunit delta [EC:1.5.3.1]	0	0	0	0	0	0	0	0	0	0	0	0	0	0	0	0	0	0	0	0	0	0	0	0	0	0	0
K00305	ko:K00305 soxG; sarcosine oxidase, subunit gamma [EC:1.5.3.1]	0	0	0	0	0	0	0	0	0	0	0	0	0	0	0	0	0	0	0	0	0	0	0	0	0	0	0
K00306	ko:K00306 PIPOX; sarcosine oxidase / L-pipecolate oxidase [EC:1.5.3.1 1.5.3.7]	0	0	0	0	0	0	0	0	0	0	0	0	0	0	0	0	0	0	0	0	0	0	0	0	0	0	0
K00308	ko:K00308 PAOX; N1-acetylpolyamine oxidase [EC:1.5.3.13]	0	0	0	0	0	0	0	0	0	0	0	0	0	0	0	0	0	0	0	0	0	0	0	0	0	0	0
K00309	ko:K00309 dmg; dimethylglycine oxidase [EC:1.5.3.10]	0	0	2	0	3	2	4	0	5	0	0	0	0	1	5	0	2	0	6	2	0	22	0	0	0	1	0
K00313	ko:K00313 fixC; electron transfer flavoprotein-quinone oxidoreductase [EC:1.5.5.-]	0	700	34	106	114	19	61	60	45	26	25	14	27	12	40	31	15	32	175	24	25	18	9	12	20	3	4
K00314	ko:K00314 SARDH; sarcosine dehydrogenase [EC:1.5.8.3]	0	0	0	0	0	0	0	0	0	0	0	0	0	0	0	0	0	0	0	0	0	0	0	0	0	0	0
K00315	ko:K00315 DMGDH; dimethylglycine dehydrogenase [EC:1.5.8.4]	0	0	0	0	0	0	0	0	0	0	0	0	0	0	0	0	0	0	0	0	0	0	0	0	0	0	0
K00316	ko:K00316 spdH; spermidine dehydrogenase [EC:1.5.99.6]	0	0	0	0	0	0	0	0	0	0	0	0	0	0	0	0	0	0	0	0	0	0	0	0	0	0	0
K00317	ko:K00317 dmd-tmd; dimethylamine/trimethylamine dehydrogenase [EC:1.5.8.1 1.5.8.2]	0	0	0	0	0	0	0	0	0	0	0	0	0	0	0	0	0	0	0	0	0	0	0	0	0	0	0
K00318	ko:K00318 PRODH, fadM, putB; proline dehydrogenase [EC:1.5.5.2]	0	0	2	0	2	2	4	0	4	0	0	0	0	1	4	0	2	0	129	2	0	22	2	0	0	1	0
K00321	ko:K00321 : No such data.	0	0	0	0	0	0	0	0	0	0	0	0	0	0	0	0	0	0	0	0	0	0	0	0	0	0	0
K00322	ko:K00322 sthA, udhA; NAD(P) transhydrogenase [EC:1.6.1.1]	0	0	0	0	0	0	0	0	0	0	0	0	0	0	0	0	0	0	0	0	0	0	0	0	0	0	0
K00324	ko:K00324 pntA; H+-translocating NAD(P) transhydrogenase subunit alpha [EC:1.6.1.2 7.1.1.1]	0	0	0	0	0	0	0	0	0	0	0	0	0	0	0	0	0	0	0	0	0	0	0	0	0	0	0
K00325	ko:K00325 pntB; H+-translocating NAD(P) transhydrogenase subunit beta [EC:1.6.1.2 7.1.1.1]	0	0	0	0	0	0	0	0	0	0	0	0	0	0	0	0	0	0	0	0	0	0	0	0	0	0	0
K00326	ko:K00326 E1.6.2.2; cytochrome-b5 reductase [EC:1.6.2.2]	0	0	2	0	1	1	4	0	3	0	0	0	0	1	3	0	2	0	125	2	0	2	2	0	0	1	0
K00327	ko:K00327 POR; NADPH-ferrihemoprotein reductase [EC:1.6.2.4]	0	0	0	0	0	0	0	0	0	0	0	0	0	0	0	0	0	0	0	0	0	0	0	0	0	0	0
K00336	ko:K00336 nuoG; NADH-quinone oxidoreductase subunit G [EC:7.1.1.2]	0	0	0	0	0	0	0	0	0	0	0	0	0	0	0	0	0	0	0	0	0	0	0	0	0	0	0
K00346	ko:K00346 nqrA; Na+-transporting NADH:ubiquinone oxidoreductase subunit A [EC:7.2.1.1]	0	0	0	0	0	0	0	0	0	0	0	0	0	0	0	0	0	0	0	0	0	0	0	0	0	0	0
K00347	ko:K00347 nqrB; Na+-transporting NADH:ubiquinone oxidoreductase subunit B [EC:7.2.1.1]	0	0	0	0	0	0	0	0	0	0	0	0	0	0	0	0	0	0	0	0	0	0	0	0	0	0	0
K00348	ko:K00348 nqrC; Na+-transporting NADH:ubiquinone oxidoreductase subunit C [EC:7.2.1.1]	0	0	0	0	0	0	0	0	0	0	0	0	0	0	0	0	0	0	0	0	0	0	0	0	0	0	0
K00349	ko:K00349 nqrD; Na+-transporting NADH:ubiquinone oxidoreductase subunit D [EC:7.2.1.1]	0	0	0	0	0	0	0	0	0	0	0	0	0	0	0	0	0	0	0	0	0	0	0	0	0	0	0
K00350	ko:K00350 nqrE; Na+-transporting NADH:ubiquinone oxidoreductase subunit E [EC:7.2.1.1]	0	0	0	0	0	0	0	0	0	0	0	0	0	0	0	0	0	0	0	0	0	0	0	0	0	0	0
K00351	ko:K00351 nqrF; Na+-transporting NADH:ubiquinone oxidoreductase subunit F [EC:7.2.1.1]	0	0	0	0	0	0	0	0	0	0	0	0	0	0	0	0	0	0	0	0	0	0	0	0	0	0	0
K00353	ko:K00353 : No such data.	0	0	0	0	0	0	0	0	0	0	0	0	0	0	0	0	0	0	0	0	0	0	0	0	0	0	0
K00354	ko:K00354 E1.6.99.1; NADPH2 dehydrogenase [EC:1.6.99.1]	0	0	0	0	0	0	0	0	0	0	0	0	0	0	0	0	0	0	0	0	0	0	0	0	0	0	0
K00355	ko:K00355 NQO1; NAD(P)H dehydrogenase (quinone) [EC:1.6.5.2]	0	0	0	0	0	0	0	0	0	0	0	0	0	0	0	0	0	0	0	0	0	0	0	0	0	0	0
K00356	ko:K00356 E1.6.99.3; NADH dehydrogenase [EC:1.6.99.3]	0	952	8	21	30	7	22	14	15	13	8	54	14	25	58	12	36	2	324	19	5	28	15	6	2	21	6
K00360	ko:K00360 nasB; assimilatory nitrate reductase electron transfer subunit [EC:1.7.99.-]	0	0	0	0	1	0	0	0	1	0	0	0	0	0	1	0	0	0	2	0	0	0	0	0	0	0	0
K00363	ko:K00363 nirD; nitrite reductase (NADH) small subunit [EC:1.7.1.15]	0	0	0	0	0	0	0	0	0	0	0	0	0	0	0	0	0	0	0	0	0	0	0	0	0	0	0
K00364	ko:K00364 E1.7.1.7, guaC; GMP reductase [EC:1.7.1.7]	0	0	0	0	1	0	0	0	1	0	0	0	0	0	1	0	0	0	2	0	0	0	0	0	0	0	0
K00365	ko:K00365 uaZ; urate oxidase [EC:1.7.3.3]	0	0	2	0	1	1	4	0	3	0	0	0	0	1	3	0	2	0	0	2	0	2	0	0	0	0	0
K00366	ko:K00366 nirA; ferredoxin-nitrite reductase [EC:1.7.7.1]	0	2	22	84	91	25	43	40	38	0	18	26	2	24	11	0	28	24	132	5	1	35	8	4	14	6	4
K00367	ko:K00367 narB; ferredoxin-nitrate reductase [EC:1.7.7.2]	0	0	0	0	0	0	0	0	0	0	0	0	0	0	0	0	0	0	0	0	0	0	0	0	0	0	0
K00368	ko:K00368 nirK; nitrite reductase (NO-forming) [EC:1.7.2.1]	0	0	0	0	1	0	0	0	1	0	0	0	0	0	1	0	0	0	127	0	0	10	1	0	0	1	0
K00370	ko:K00370 narG, narZ, nxrA; nitrate reductase / nitrite oxidoreductase, alpha subunit [EC:1.7.5.1 1.7.99.-]	0	24	24	84	86	18	36	47	32	26	25	14	27	11	14	31	13	31	132	6	25	5	26	10	20	1	15
K00371	ko:K00371 narH, narY, nxrB; nitrate reductase / nitrite oxidoreductase, beta subunit [EC:1.7.5.1 1.7.99.-]	0	5	24	84	87	18	36	47	33	26	25	14	27	11	15	31	13	31	134	6	25	15	2	10	20	2	2
K00373	ko:K00373 narJ, narW; nitrate reductase molybdenum cofactor assembly chaperone NarJ/NarW	0	4	9	2	1	0	7	15	9	26	10	14	27	11	14	31	13	10	6	6	25	1	1	7	8	0	2
K00374	ko:K00374 narI, narV; nitrate reductase gamma subunit [EC:1.7.5.1 1.7.99.-]	0	5	23	87	88	18	48	45	32	0	15	0	0	0	22	0	0	21	20	15	0	4	6	5	12	1	2
K00375	ko:K00375 K00375; GntR family transcriptional regulator / MocR family aminotransferase	0	0	0	0	0	0	0	0	0	0	0	0	0	0	0	0	0	0	0	0	0	0	0	0	0	0	0
K00376	ko:K00376 nosZ; nitrous-oxide reductase [EC:1.7.2.4]	0	0	0	0	0	0	0	0	0	0	0	0	0	0	0	0	0	0	0	0	0	0	0	0	0	0	0
K00380	ko:K00380 cysJ; sulfite reductase (NADPH) flavoprotein alpha-component [EC:1.8.1.2]	0	0	0	0	0	0	0	0	0	0	0	0	0	0	0	0	0	0	0	0	0	0	0	0	0	0	0
K00381	ko:K00381 cysI; sulfite reductase (NADPH) hemoprotein beta-component [EC:1.8.1.2]	0	0	0	0	0	0	0	0	0	0	0	0	0	0	0	0	0	0	0	0	0	0	0	0	0	0	0
K00385	ko:K00385 asrC; anaerobic sulfite reductase subunit C	0	0	0	0	0	0	0	0	0	0	0	0	0	0	0	0	0	0	0	0	0	0	0	0	0	0	0
K00386	ko:K00386 : No such data.	0	1398	28	42	52	0	42	47	35	52	21	28	54	22	54	62	26	20	71	37	50	2	12	16	16	4	6
K00387	ko:K00387 SUOX; sulfite oxidase [EC:1.8.3.1]	0	0	0	0	0	0	0	0	0	0	0	0	0	0	0	0	0	0	0	0	0	0	0	0	0	0	0
K00389	ko:K00389 yidH; putative membrane protein	0	0	0	0	0	0	0	0	0	0	0	0	0	0	0	0	0	0	0	0	0	0	0	0	0	0	0
K00391	ko:K00391 : No such data.	0	0	0	0	0	0	0	0	0	0	0	0	0	0	0	0	0	0	0	0	0	0	0	0	0	0	0
K00392	ko:K00392 sir; sulfite reductase (ferredoxin) [EC:1.8.7.1]	0	0	0	0	0	0	0	0	0	0	0	0	0	0	0	0	0	0	0	0	0	0	0	0	0	0	0
K00394	ko:K00394 aprA; adenylylsulfate reductase, subunit A [EC:1.8.99.2]	0	1	15	82	85	18	29	32	23	0	15	0	0	0	0	0	0	21	1	0	0	4	0	3	12	1	0
K00395	ko:K00395 aprB; adenylylsulfate reductase, subunit B [EC:1.8.99.2]	0	1	15	82	85	18	29	32	23	0	15	0	0	0	0	0	0	21	1	0	0	4	0	3	12	1	0
K00397	ko:K00397 : No such data.	0	0	0	0	0	0	0	0	0	0	0	0	0	0	0	0	0	0	0	0	0	0	0	0	0	0	0
K00404	ko:K00404 ccoN; cytochrome c oxidase cbb3-type subunit I [EC:1.9.3.1]	0	0	0	0	0	0	0	0	0	0	0	0	0	0	0	0	0	0	0	0	0	0	0	0	0	0	0
K00405	ko:K00405 ccoO; cytochrome c oxidase cbb3-type subunit II	0	0	0	0	0	0	0	0	0	0	0	0	0	0	0	0	0	0	0	0	0	0	0	0	0	0	0
K00406	ko:K00406 ccoP; cytochrome c oxidase cbb3-type subunit III	0	0	0	0	0	0	0	0	0	0	0	0	0	0	0	0	0	0	0	0	0	0	0	0	0	0	0
K00407	ko:K00407 ccoQ; cytochrome c oxidase cbb3-type subunit IV	0	0	0	0	0	0	0	0	0	0	0	0	0	0	0	0	0	0	0	0	0	0	0	0	0	0	0
K00411	ko:K00411 UQCRFS1, RIP1, petA; ubiquinol-cytochrome c reductase iron-sulfur subunit [EC:7.1.1.8]	0	0	0	0	0	0	0	0	0	0	0	0	0	0	0	0	0	0	0	0	0	0	0	0	0	0	0
K00412	ko:K00412 CYTB, petB; ubiquinol-cytochrome c reductase cytochrome b subunit	0	0	0	0	0	0	0	0	0	0	0	0	0	0	0	0	0	0	0	0	0	0	0	0	0	0	0
K00413	ko:K00413 CYC1, CYT1, petC; ubiquinol-cytochrome c reductase cytochrome c1 subunit	0	0	0	0	0	0	0	0	0	0	0	0	0	0	0	0	0	0	0	0	0	0	0	0	0	0	0
K00421	ko:K00421 : No such data.	0	5	14	6	6	6	29	20	19	0	2	25	2	23	28	0	26	2	394	18	1	18	16	3	2	5	6
K00423	ko:K00423 E1.10.3.3; L-ascorbate oxidase [EC:1.10.3.3]	0	0	0	0	0	0	0	0	0	0	0	0	0	0	0	0	0	0	0	0	0	0	0	0	0	0	0
K00427	ko:K00427 lldP, lctP; L-lactate permease	0	0	0	0	0	0	0	0	0	0	0	0	0	0	0	0	0	0	0	0	0	0	0	0	0	0	0
K00428	ko:K00428 E1.11.1.5; cytochrome c peroxidase [EC:1.11.1.5]	0	0	0	0	0	0	0	0	0	0	0	0	0	0	0	0	0	0	0	0	0	0	0	0	0	0	0
K00429	ko:K00429 : No such data.	0	0	0	0	0	0	0	0	0	0	0	0	0	0	0	0	0	0	0	0	0	0	0	0	0	0	0
K00430	ko:K00430 E1.11.1.7; peroxidase [EC:1.11.1.7]	0	0	0	0	0	0	0	0	0	0	0	0	0	0	0	0	0	0	0	0	0	0	0	0	0	0	0
K00432	ko:K00432 gpx; glutathione peroxidase [EC:1.11.1.9]	0	0	0	0	0	0	0	0	0	0	0	0	0	0	0	0	0	0	0	0	0	0	0	0	0	0	0
K00433	ko:K00433 cpo; non-heme chloroperoxidase [EC:1.11.1.10]	0	0	0	0	0	0	0	0	0	0	0	0	0	0	0	0	0	0	0	0	0	0	0	0	0	0	0
K00435	ko:K00435 hemQ; Fe-coproporphyrin III decarboxylase [EC:1.11.1.-]	0	0	0	0	0	0	0	0	0	0	0	0	0	0	0	0	0	0	0	0	0	0	0	0	0	0	0
K00436	ko:K00436 hoxH; NAD-reducing hydrogenase large subunit [EC:1.12.1.2]	0	0	2	0	2	2	4	0	4	0	0	0	0	1	4	0	2	0	4	2	0	12	0	0	0	1	0
K00446	ko:K00446 dmpB, xylE; catechol 2,3-dioxygenase [EC:1.13.11.2]	0	0	0	0	0	0	0	0	0	0	0	0	0	0	0	0	0	0	0	0	0	0	0	0	0	0	0
K00448	ko:K00448 pcaG; protocatechuate 3,4-dioxygenase, alpha subunit [EC:1.13.11.3]	0	0	0	0	0	0	0	0	0	0	0	0	0	0	0	0	0	0	0	0	0	0	0	0	0	0	0
K00449	ko:K00449 pcaH; protocatechuate 3,4-dioxygenase, beta subunit [EC:1.13.11.3]	0	0	0	0	0	0	0	0	0	0	0	0	0	0	0	0	0	0	0	0	0	0	0	0	0	0	0
K00450	ko:K00450 E1.13.11.4; gentisate 1,2-dioxygenase [EC:1.13.11.4]	0	0	0	0	0	0	0	0	0	0	0	0	0	0	0	0	0	0	0	0	0	0	0	0	0	0	0
K00451	ko:K00451 HGD, hmgA; homogentisate 1,2-dioxygenase [EC:1.13.11.5]	0	0	0	0	0	0	0	0	0	0	0	0	0	0	0	0	0	0	0	0	0	0	0	0	0	0	0
K00452	ko:K00452 HAAO; 3-hydroxyanthranilate 3,4-dioxygenase [EC:1.13.11.6]	0	0	0	0	0	0	0	0	0	0	0	0	0	0	0	0	0	0	0	0	0	0	0	0	0	0	0
K00453	ko:K00453 TDO2, kynA; tryptophan 2,3-dioxygenase [EC:1.13.11.11]	0	0	0	0	0	0	0	0	0	0	0	0	0	0	0	0	0	0	0	0	0	0	0	0	0	0	0
K00455	ko:K00455 hpaD, hpcB; 3,4-dihydroxyphenylacetate 2,3-dioxygenase [EC:1.13.11.15]	0	0	0	0	0	0	0	0	0	0	0	0	0	0	0	0	0	0	0	0	0	0	0	0	0	0	0
K00456	ko:K00456 CDO1; cysteine dioxygenase [EC:1.13.11.20]	0	0	0	0	0	0	0	0	0	0	0	0	0	0	0	0	0	0	0	0	0	0	0	0	0	0	0
K00457	ko:K00457 HPD, hppD; 4-hydroxyphenylpyruvate dioxygenase [EC:1.13.11.27]	0	0	0	0	0	0	0	0	0	0	0	0	0	0	0	0	0	0	0	0	0	0	0	0	0	0	0
K00459	ko:K00459 ncd2, npd; nitronate monooxygenase [EC:1.13.12.16]	0	0	0	0	0	0	0	0	0	0	0	0	0	0	0	0	0	0	0	0	0	0	0	0	0	0	0
K00460	ko:K00460 ALOX15; arachidonate 15-lipoxygenase [EC:1.13.11.33]	0	0	0	0	0	0	0	0	0	0	0	0	0	0	0	0	0	0	0	0	0	0	0	0	0	0	0
K00461	ko:K00461 ALOX5; arachidonate 5-lipoxygenase [EC:1.13.11.34]	0	0	0	0	0	0	0	0	0	0	0	0	0	0	0	0	0	0	0	0	0	0	0	0	0	0	0
K00462	ko:K00462 bphC; biphenyl-2,3-diol 1,2-dioxygenase [EC:1.13.11.39]	0	0	2	0	1	1	4	0	3	0	0	0	0	1	3	0	2	0	0	2	0	2	0	0	0	0	0
K00463	ko:K00463 IDO, INDO; indoleamine 2,3-dioxygenase [EC:1.13.11.52]	0	0	0	0	0	0	0	0	0	0	0	0	0	0	0	0	0	0	0	0	0	0	0	0	0	0	0
K00464	ko:K00464 diox1; all-trans-8'-apo-beta-carotenal 15,15'-oxygenase [EC:1.13.11.75]	0	0	0	0	0	0	0	0	0	0	0	0	0	0	0	0	0	0	0	0	0	0	0	0	0	0	0
K00465	ko:K00465 CCD1; carotenoid 9,10(9',10')-cleavage dioxygenase 1 [EC:1.13.11.-]	0	0	3	0	0	4	3	6	4	0	2	24	2	20	0	0	22	1	0	0	1	4	5	1	0	3	4
K00466	ko:K00466 iaaM; tryptophan 2-monooxygenase [EC:1.13.12.3]	0	0	0	0	0	0	0	0	0	0	0	0	0	0	0	0	0	0	0	0	0	0	0	0	0	0	0
K00467	ko:K00467 E1.13.12.4; lactate 2-monooxygenase [EC:1.13.12.4]	0	0	0	0	1	0	0	0	1	0	0	0	0	0	1	0	0	0	2	0	0	0	0	0	0	0	0
K00468	ko:K00468 davB; lysine 2-monooxygenase [EC:1.13.12.2]	0	0	0	0	0	0	0	0	0	0	0	0	0	0	0	0	0	0	0	0	0	0	0	0	0	0	0
K00469	ko:K00469 MIOX; inositol oxygenase [EC:1.13.99.1]	0	0	0	0	0	0	0	0	0	0	0	0	0	0	0	0	0	0	0	0	0	0	0	0	0	0	0
K00470	ko:K00470 : No such data.	0	0	2	0	2	2	4	0	4	0	0	0	0	1	4	0	2	0	4	2	0	12	0	0	0	1	0
K00471	ko:K00471 E1.14.11.1; gamma-butyrobetaine dioxygenase [EC:1.14.11.1]	0	0	0	0	0	0	0	0	0	0	0	0	0	0	0	0	0	0	0	0	0	0	0	0	0	0	0
K00472	ko:K00472 P4HA; prolyl 4-hydroxylase [EC:1.14.11.2]	0	0	0	0	0	0	0	0	0	0	0	0	0	0	0	0	0	0	0	0	0	0	0	0	0	0	0
K00475	ko:K00475 F3H; naringenin 3-dioxygenase [EC:1.14.11.9]	0	0	0	0	0	0	0	0	0	0	0	0	0	0	0	0	0	0	0	0	0	0	0	0	0	0	0
K00476	ko:K00476 ASPH; aspartate beta-hydroxylase [EC:1.14.11.16]	0	0	0	0	0	0	0	0	0	0	0	0	0	0	0	0	0	0	0	0	0	0	0	0	0	0	0
K00477	ko:K00477 PHYH; phytanoyl-CoA hydroxylase [EC:1.14.11.18]	0	0	0	0	0	0	0	0	0	0	0	0	0	0	0	0	0	0	0	0	0	0	0	0	0	0	0
K00478	ko:K00478 HR; lysine-specific demethylase hairless [EC:1.14.11.-]	0	0	0	0	0	0	0	0	0	0	0	0	0	0	0	0	0	0	0	0	0	0	0	0	0	0	0
K00479	ko:K00479 gbcA; glycine betaine catabolism A	0	0	0	0	0	0	0	0	0	0	0	0	0	0	0	0	0	0	0	0	0	0	0	0	0	0	0
K00480	ko:K00480 E1.14.13.1; salicylate hydroxylase [EC:1.14.13.1]	0	0	2	0	1	1	4	0	3	0	0	0	0	1	3	0	2	0	0	2	0	2	0	0	0	0	0
K00481	ko:K00481 pobA; p-hydroxybenzoate 3-monooxygenase [EC:1.14.13.2]	0	1	6	1	4	6	11	7	11	0	2	25	2	23	7	0	26	2	254	4	1	18	9	1	2	5	4
K00483	ko:K00483 hpaB; 4-hydroxyphenylacetate 3-monooxygenase [EC:1.14.14.9]	0	23	8	5	3	0	19	13	9	0	0	0	0	0	22	0	0	0	19	15	0	0	30	2	0	0	15
K00484	ko:K00484 hpaC; flavin reductase (NADH) [EC:1.5.1.36]	0	0	0	0	0	0	0	0	0	0	0	0	0	0	0	0	0	0	0	0	0	0	0	0	0	0	0
K00485	ko:K00485 FMO; dimethylaniline monooxygenase (N-oxide forming) [EC:1.14.13.8]	0	0	0	0	0	0	0	0	0	0	0	0	0	0	0	0	0	0	0	0	0	0	0	0	0	0	0
K00486	ko:K00486 KMO; kynurenine 3-monooxygenase [EC:1.14.13.9]	0	0	0	0	0	0	0	0	0	0	0	0	0	0	0	0	0	0	0	0	0	0	0	0	0	0	0
K00491	ko:K00491 nos; nitric-oxide synthase, bacterial [EC:1.14.14.47]	0	0	0	0	0	0	0	0	0	0	0	0	0	0	0	0	0	0	0	0	0	0	0	0	0	0	0
K00492	ko:K00492 tmuM; 1,3,7-trimethyluric acid 5-monooxygenase [EC:1.14.13.212]	0	0	0	0	0	0	0	0	0	0	0	0	0	0	0	0	0	0	0	0	0	0	0	0	0	0	0
K00493	ko:K00493 E1.14.14.1; unspecific monooxygenase [EC:1.14.14.1]	0	692	2	16	25	1	6	0	4	0	0	0	0	2	4	0	2	0	273	3	0	12	3	0	0	2	0
K00494	ko:K00494 luxA; alkanal monooxygenase alpha chain [EC:1.14.14.3]	0	0	2	0	2	2	4	0	4	0	0	0	0	1	4	0	2	0	129	2	0	22	2	0	0	1	0
K00495	ko:K00495 CYP71AN24; phenylacetaldehyde oxime monooxygenase [EC:1.14.14.44]	0	0	2	0	2	2	4	0	4	0	0	0	0	1	4	0	2	0	4	2	0	12	0	0	0	1	0
K00496	ko:K00496 alkB1_2, alkM; alkane 1-monooxygenase [EC:1.14.15.3]	0	0	0	0	0	0	0	0	0	0	0	0	0	0	0	0	0	0	0	0	0	0	0	0	0	0	0
K00499	ko:K00499 CMO; choline monooxygenase [EC:1.14.15.7]	0	0	0	0	0	0	0	0	0	0	0	0	0	0	0	0	0	0	0	0	0	0	0	0	0	0	0
K00500	ko:K00500 phhA, PAH; phenylalanine-4-hydroxylase [EC:1.14.16.1]	0	0	0	0	0	0	0	0	0	0	0	0	0	0	0	0	0	0	0	0	0	0	0	0	0	0	0
K00504	ko:K00504 PAM, PHM; peptidylglycine monooxygenase [EC:1.14.17.3]	0	0	0	0	0	0	0	0	0	0	0	0	0	0	0	0	0	0	0	0	0	0	0	0	0	0	0
K00505	ko:K00505 TYR; tyrosinase [EC:1.14.18.1]	0	0	0	0	0	0	0	0	0	0	0	0	0	0	0	0	0	0	0	0	0	0	0	0	0	0	0
K00507	ko:K00507 SCD, desC; stearoyl-CoA desaturase (Delta-9 desaturase) [EC:1.14.19.1]	0	0	0	0	0	0	0	0	0	0	0	0	0	0	0	0	0	0	0	0	0	0	0	0	0	0	0
K00508	ko:K00508 E1.14.19.3; linoleoyl-CoA desaturase [EC:1.14.19.3]	0	0	0	0	0	0	0	0	0	0	0	0	0	0	0	0	0	0	0	0	0	0	0	0	0	0	0
K00510	ko:K00510 HMOX1; heme oxygenase 1 [EC:1.14.14.18]	0	0	0	0	0	0	0	0	0	0	0	0	0	0	0	0	0	0	0	0	0	0	0	0	0	0	0
K00511	ko:K00511 SQLE, ERG1; squalene monooxygenase [EC:1.14.14.17]	0	0	0	0	0	0	0	0	0	0	0	0	0	0	0	0	0	0	0	0	0	0	0	0	0	0	0
K00514	ko:K00514 ZDS, crtQ; zeta-carotene desaturase [EC:1.3.5.6]	0	0	0	0	0	0	0	0	0	0	0	0	0	0	0	0	0	0	0	0	0	0	0	0	0	0	0
K00515	ko:K00515 BCMO1, BCDO1; beta-carotene 15,15'-dioxygenase [EC:1.13.11.63]	0	0	0	0	0	0	0	0	0	0	0	0	0	0	0	0	0	0	0	0	0	0	0	0	0	0	0
K00518	ko:K00518 sodN; nickel superoxide dismutase [EC:1.15.1.1]	0	0	3	0	1	4	3	6	5	0	2	24	2	21	1	0	22	1	127	0	1	4	6	1	0	3	4
K00519	ko:K00519 : No such data.	0	0	0	0	0	0	0	0	0	0	0	0	0	0	0	0	0	0	0	0	0	0	0	0	0	0	0
K00520	ko:K00520 merA; mercuric reductase [EC:1.16.1.1]	0	696	24	100	109	18	38	47	32	26	25	14	27	11	14	31	13	31	29	7	25	5	1	10	20	2	2
K00521	ko:K00521 E1.16.1.7; ferric-chelate reductase [EC:1.16.1.7]	0	0	0	0	0	0	0	0	0	0	0	0	0	0	0	0	0	0	0	0	0	0	0	0	0	0	0
K00522	ko:K00522 FTH1; ferritin heavy chain [EC:1.16.3.2]	0	0	0	0	0	0	0	0	0	0	0	0	0	0	0	0	0	0	0	0	0	0	0	0	0	0	0
K00523	ko:K00523 ascD, ddhD, rfbI; CDP-4-dehydro-6-deoxyglucose reductase, E3 [EC:1.17.1.1]	0	0	0	0	0	0	0	0	0	0	0	0	0	0	0	0	0	0	125	0	0	0	1	0	0	0	0
K00524	ko:K00524 nrdJ; ribonucleotide reductase, class II [EC:1.17.4.1]	0	0	0	0	0	0	0	0	0	0	0	0	0	0	0	0	0	0	0	0	0	0	0	0	0	0	0
K00530	ko:K00530 : No such data.	0	0	0	0	0	0	0	0	0	0	0	0	0	0	0	0	0	0	0	0	0	0	0	0	0	0	0
K00531	ko:K00531 anfG; nitrogenase delta subunit [EC:1.18.6.1]	0	0	0	0	0	0	0	0	0	0	0	0	0	0	0	0	0	0	0	0	0	0	0	0	0	0	0
K00532	ko:K00532 E1.12.7.2; ferredoxin hydrogenase [EC:1.12.7.2]	0	0	0	0	0	0	0	0	0	0	0	0	0	0	0	0	0	0	0	0	0	0	0	0	0	0	0
K00533	ko:K00533 E1.12.7.2L; ferredoxin hydrogenase large subunit [EC:1.12.7.2]	0	19	0	0	0	0	0	0	0	0	0	0	0	0	0	0	0	0	0	0	0	0	24	0	0	0	13
K00534	ko:K00534 E1.12.7.2S; ferredoxin hydrogenase small subunit [EC:1.12.7.2]	0	0	0	0	0	0	0	0	0	0	0	0	0	0	0	0	0	0	0	0	0	0	0	0	0	0	0
K00536	ko:K00536 : No such data.	0	0	0	0	0	0	0	0	0	0	0	0	0	0	0	0	0	0	0	0	0	0	0	0	0	0	0
K00537	ko:K00537 arsC1, arsC; arsenate reductase (glutaredoxin) [EC:1.20.4.1]	0	0	0	0	0	0	0	0	0	0	0	0	0	0	0	0	0	0	0	0	0	0	0	0	0	0	0
K00538	ko:K00538 : No such data.	0	0	0	0	0	0	0	0	0	0	0	0	0	0	0	0	0	0	0	0	0	0	0	0	0	0	0
K00539	ko:K00539 : No such data.	0	0	0	0	0	0	0	0	0	0	0	0	0	0	0	0	0	0	0	0	0	0	0	0	0	0	0
K00542	ko:K00542 GAMT; guanidinoacetate N-methyltransferase [EC:2.1.1.2]	0	0	0	0	0	0	0	0	0	0	0	0	0	0	0	0	0	0	0	0	0	0	0	0	0	0	0
K00543	ko:K00543 ASMT; acetylserotonin O-methyltransferase [EC:2.1.1.4]	0	0	0	0	0	0	0	0	0	0	0	0	0	0	0	0	0	0	0	0	0	0	0	0	0	0	0
K00544	ko:K00544 BHMT; betaine-homocysteine S-methyltransferase [EC:2.1.1.5]	0	0	0	0	0	0	0	0	0	0	0	0	0	0	0	0	0	0	0	0	0	0	0	0	0	0	0
K00545	ko:K00545 COMT; catechol O-methyltransferase [EC:2.1.1.6]	0	0	0	0	0	0	0	0	0	0	0	0	0	0	0	0	0	0	0	0	0	0	0	0	0	0	0
K00547	ko:K00547 mmuM, BHMT2; homocysteine S-methyltransferase [EC:2.1.1.10]	0	0	0	0	0	0	0	0	0	0	0	0	0	0	0	0	0	0	0	0	0	0	0	0	0	0	0
K00551	ko:K00551 PEMT; phosphatidylethanolamine/phosphatidyl-N-methylethanolamine N-methyltransferase [EC:2.1.1.17 2.1.1.71]	0	0	0	0	0	0	0	0	0	0	0	0	0	0	0	0	0	0	0	0	0	0	0	0	0	0	0
K00554	ko:K00554 trmD; tRNA (guanine37-N1)-methyltransferase [EC:2.1.1.228]	0	0	0	0	0	0	0	0	0	0	0	0	0	0	0	0	0	0	0	0	0	0	0	0	0	0	0
K00556	ko:K00556 trmH; tRNA (guanosine-2'-O-)-methyltransferase [EC:2.1.1.34]	0	0	0	0	0	0	0	0	0	0	0	0	0	0	0	0	0	0	0	0	0	0	0	0	0	0	0
K00557	ko:K00557 trmA; tRNA (uracil-5-)-methyltransferase [EC:2.1.1.35]	0	0	0	0	0	0	0	0	0	0	0	0	0	0	0	0	0	0	0	0	0	0	0	0	0	0	0
K00559	ko:K00559 SMT1, ERG6; sterol 24-C-methyltransferase [EC:2.1.1.41]	0	0	2	0	1	1	4	0	3	0	0	0	0	1	3	0	2	0	0	2	0	2	0	0	0	0	0
K00561	ko:K00561 ermC, ermA; 23S rRNA (adenine-N6)-dimethyltransferase [EC:2.1.1.184]	0	19	0	0	0	0	0	0	0	0	0	0	0	0	0	0	0	0	0	0	0	0	24	0	0	0	13
K00563	ko:K00563 rlmA1; 23S rRNA (guanine745-N1)-methyltransferase [EC:2.1.1.187]	0	0	0	0	0	0	0	0	0	0	0	0	0	0	0	0	0	0	0	0	0	0	0	0	0	0	0
K00564	ko:K00564 rsmC; 16S rRNA (guanine1207-N2)-methyltransferase [EC:2.1.1.172]	0	0	0	0	0	0	0	0	0	0	0	0	0	0	0	0	0	0	0	0	0	0	0	0	0	0	0
K00566	ko:K00566 mnmA, trmU; tRNA-uridine 2-sulfurtransferase [EC:2.8.1.13]	0	0	2	0	2	1	4	0	4	0	0	0	0	1	4	0	2	0	127	2	0	12	2	0	0	1	0
K00568	ko:K00568 ubiG; 2-polyprenyl-6-hydroxyphenyl methylase / 3-demethylubiquinone-9 3-methyltransferase [EC:2.1.1.222 2.1.1.64]	0	0	0	0	0	0	0	0	0	0	0	0	0	0	0	0	0	0	0	0	0	0	0	0	0	0	0
K00569	ko:K00569 TPMT, tpmT; thiopurine S-methyltransferase [EC:2.1.1.67]	0	0	0	0	0	0	0	0	0	0	0	0	0	0	0	0	0	0	0	0	0	0	0	0	0	0	0
K00570	ko:K00570 pmtA; phosphatidylethanolamine/phosphatidyl-N-methylethanolamine N-methyltransferase [EC:2.1.1.17 2.1.1.71]	0	0	0	0	0	0	0	0	0	0	0	0	0	0	0	0	0	0	0	0	0	0	0	0	0	0	0
K00571	ko:K00571 E2.1.1.72; site-specific DNA-methyltransferase (adenine-specific) [EC:2.1.1.72]	0	691	0	16	23	0	2	0	0	0	0	0	0	0	0	0	0	0	22	1	0	0	0	0	0	1	0
K00574	ko:K00574 cfa; cyclopropane-fatty-acyl-phospholipid synthase [EC:2.1.1.79]	0	0	0	0	0	0	0	0	0	0	0	0	0	0	0	0	0	0	0	0	0	0	0	0	0	0	0
K00587	ko:K00587 ICMT, STE14; protein-S-isoprenylcysteine O-methyltransferase [EC:2.1.1.100]	0	0	0	0	0	0	0	0	0	0	0	0	0	0	0	0	0	0	0	0	0	0	0	0	0	0	0
K00588	ko:K00588 E2.1.1.104; caffeoyl-CoA O-methyltransferase [EC:2.1.1.104]	0	0	0	0	0	0	0	0	0	0	0	0	0	0	0	0	0	0	0	0	0	0	0	0	0	0	0
K00590	ko:K00590 E2.1.1.113; site-specific DNA-methyltransferase (cytosine-N4-specific) [EC:2.1.1.113]	0	0	5	0	2	5	7	7	8	2	3	25	2	22	4	0	25	2	127	2	2	16	7	1	2	4	4
K00594	ko:K00594 xyoA, aldO; alditol oxidase [EC:1.1.3.41]	0	0	0	0	0	0	0	0	0	0	0	0	0	0	0	0	0	0	0	0	0	0	0	0	0	0	0
K00596	ko:K00596 E4.1.1.64; 2,2-dialkylglycine decarboxylase (pyruvate) [EC:4.1.1.64]	0	0	0	0	0	0	0	0	0	0	0	0	0	0	0	0	0	0	0	0	0	0	0	0	0	0	0
K00598	ko:K00598 tam; trans-aconitate 2-methyltransferase [EC:2.1.1.144]	0	0	0	0	0	0	0	0	0	0	0	0	0	0	0	0	0	0	0	0	0	0	0	0	0	0	0
K00601	ko:K00601 E2.1.2.2; phosphoribosylglycinamide formyltransferase [EC:2.1.2.2]	0	0	2	0	2	1	4	0	4	0	0	0	0	1	4	0	2	0	127	2	0	12	2	0	0	1	0
K00603	ko:K00603 fctD; glutamate formiminotransferase / 5-formyltetrahydrofolate cyclo-ligase [EC:2.1.2.5 6.3.3.2]	0	691	0	16	23	0	2	0	0	0	0	0	0	0	0	0	0	0	22	1	0	0	0	0	0	1	0
K00604	ko:K00604 MTFMT, fmt; methionyl-tRNA formyltransferase [EC:2.1.2.9]	0	0	0	0	0	0	0	0	0	0	0	0	0	0	0	0	0	0	0	0	0	0	0	0	0	0	0
K00607	ko:K00607 : No such data.	0	0	0	0	0	0	0	0	0	0	0	0	0	0	0	0	0	0	0	0	0	0	0	0	0	0	0
K00608	ko:K00608 pyrBI; aspartate carbamoyltransferase [EC:2.1.3.2]	0	0	0	0	0	0	0	0	0	0	0	0	0	0	0	0	0	0	0	0	0	0	0	0	0	0	0
K00613	ko:K00613 GATM; glycine amidinotransferase [EC:2.1.4.1]	0	0	0	0	0	0	0	0	0	0	0	0	0	0	0	0	0	0	0	0	0	0	0	0	0	0	0
K00614	ko:K00614 CSKMT, METTL12; citrate synthase lysine N-methyltransferase [EC:2.1.1.-]	0	0	0	0	0	0	0	0	0	0	0	0	0	0	0	0	0	0	0	0	0	0	0	0	0	0	0
K00617	ko:K00617 : No such data.	0	0	0	0	0	0	0	0	0	0	0	0	0	0	0	0	0	0	0	0	0	0	0	0	0	0	0
K00621	ko:K00621 GNPNAT1, GNA1; glucosamine-phosphate N-acetyltransferase [EC:2.3.1.4]	0	0	0	0	0	0	0	0	0	0	0	0	0	0	0	0	0	0	0	0	0	0	0	0	0	0	0
K00622	ko:K00622 nat; arylamine N-acetyltransferase [EC:2.3.1.5]	0	0	0	0	0	0	0	0	0	0	0	0	0	0	0	0	0	0	0	0	0	0	0	0	0	0	0
K00624	ko:K00624 E2.3.1.7; carnitine O-acetyltransferase [EC:2.3.1.7]	0	0	0	0	0	0	0	0	0	0	0	0	0	0	0	0	0	0	0	0	0	0	0	0	0	0	0
K00625	ko:K00625 E2.3.1.8, pta; phosphate acetyltransferase [EC:2.3.1.8]	0	0	3	0	0	4	3	6	4	0	2	24	2	21	0	0	22	1	125	0	1	4	6	1	0	3	4
K00630	ko:K00630 ATS1; glycerol-3-phosphate O-acyltransferase [EC:2.3.1.15]	0	0	0	0	0	0	0	0	0	0	0	0	0	0	0	0	0	0	0	0	0	0	0	0	0	0	0
K00631	ko:K00631 plsB; glycerol-3-phosphate O-acyltransferase [EC:2.3.1.15]	0	0	0	0	0	0	0	0	0	0	0	0	0	0	0	0	0	0	0	0	0	0	0	0	0	0	0
K00633	ko:K00633 lacA; galactoside O-acetyltransferase [EC:2.3.1.18]	0	0	3	0	0	4	3	6	4	0	2	24	2	20	0	0	22	1	0	0	1	4	5	1	0	3	4
K00634	ko:K00634 ptb; phosphate butyryltransferase [EC:2.3.1.19]	0	0	0	0	0	0	0	0	0	0	0	0	0	0	0	0	0	0	0	0	0	0	0	0	0	0	0
K00635	ko:K00635 tgs, wax-dgat; diacylglycerol O-acyltransferase / wax synthase [EC:2.3.1.20 2.3.1.75]	0	0	0	0	0	0	0	0	0	0	0	0	0	0	0	0	0	0	0	0	0	0	0	0	0	0	0
K00638	ko:K00638 catB; chloramphenicol O-acetyltransferase type B [EC:2.3.1.28]	0	0	0	0	0	0	0	0	0	0	0	0	0	0	0	0	0	0	0	0	0	0	0	0	0	0	0
K00643	ko:K00643 E2.3.1.37, ALAS; 5-aminolevulinate synthase [EC:2.3.1.37]	0	0	0	0	0	0	0	0	0	0	0	0	0	0	0	0	0	0	0	0	0	0	0	0	0	0	0
K00645	ko:K00645 fabD, MCAT, MCT1; [acyl-carrier-protein] S-malonyltransferase [EC:2.3.1.39]	0	0	0	0	1	0	0	0	1	0	0	0	0	0	1	0	0	0	2	0	0	0	0	0	0	0	0
K00646	ko:K00646 pksF; malonyl-ACP decarboxylase	0	0	0	0	0	0	0	0	0	0	0	0	0	0	0	0	0	0	0	0	0	0	0	0	0	0	0
K00647	ko:K00647 fabB; 3-oxoacyl-[acyl-carrier-protein] synthase I [EC:2.3.1.41]	0	0	0	0	0	0	0	0	0	0	0	0	0	0	0	0	0	0	0	0	0	0	0	0	0	0	0
K00648	ko:K00648 fabH; 3-oxoacyl-[acyl-carrier-protein] synthase III [EC:2.3.1.180]	0	0	0	0	0	0	0	0	0	0	0	0	0	0	0	0	0	0	125	0	0	0	1	0	0	0	0
K00650	ko:K00650 LCAT; lecithin-cholesterol acyltransferase [EC:2.3.1.43]	0	0	0	0	0	0	0	0	0	0	0	0	0	0	0	0	0	0	0	0	0	0	0	0	0	0	0
K00651	ko:K00651 metA; homoserine O-succinyltransferase/O-acetyltransferase [EC:2.3.1.46 2.3.1.31]	0	0	0	0	0	0	0	0	0	0	0	0	0	0	0	0	0	0	0	0	0	0	0	0	0	0	0
K00653	ko:K00653 CDY; chromodomain protein Y [EC:2.3.1.48]	0	0	0	0	0	0	0	0	0	0	0	0	0	0	0	0	0	0	0	0	0	0	0	0	0	0	0
K00654	ko:K00654 SPT; serine palmitoyltransferase [EC:2.3.1.50]	0	0	0	0	0	0	0	0	0	0	0	0	0	0	0	0	0	0	0	0	0	0	0	0	0	0	0
K00655	ko:K00655 plsC; 1-acyl-sn-glycerol-3-phosphate acyltransferase [EC:2.3.1.51]	0	0	0	0	0	0	0	0	0	0	0	0	0	0	0	0	0	0	0	0	0	0	0	0	0	0	0
K00657	ko:K00657 speG, SAT; diamine N-acetyltransferase [EC:2.3.1.57]	0	0	0	0	0	0	0	0	0	0	0	0	0	0	0	0	0	0	0	0	0	0	0	0	0	0	0
K00658	ko:K00658 DLST, sucB; 2-oxoglutarate dehydrogenase E2 component (dihydrolipoamide succinyltransferase) [EC:2.3.1.61]	0	0	0	0	0	0	0	0	0	0	0	0	0	0	0	0	0	0	0	0	0	0	0	0	0	0	0
K00660	ko:K00660 CHS; chalcone synthase [EC:2.3.1.74]	0	0	0	0	0	0	0	0	0	0	0	0	0	0	0	0	0	0	0	0	0	0	0	0	0	0	0
K00662	ko:K00662 aacC; aminoglycoside 3-N-acetyltransferase [EC:2.3.1.81]	0	0	0	0	0	0	0	0	0	0	0	0	0	0	0	0	0	0	0	0	0	0	0	0	0	0	0
K00663	ko:K00663 aacA; aminoglycoside 6'-N-acetyltransferase [EC:2.3.1.82]	0	0	0	0	1	0	0	0	1	0	0	0	0	0	1	0	0	0	127	0	0	0	1	0	0	0	0
K00673	ko:K00673 astA; arginine N-succinyltransferase [EC:2.3.1.109]	0	0	0	0	0	0	0	0	0	0	0	0	0	0	0	0	0	0	0	0	0	0	0	0	0	0	0
K00674	ko:K00674 dapD; 2,3,4,5-tetrahydropyridine-2,6-dicarboxylate N-succinyltransferase [EC:2.3.1.117]	0	0	2	0	2	1	4	0	4	0	0	0	0	1	4	0	2	0	127	2	0	12	2	0	0	1	0
K00675	ko:K00675 nhoA; N-hydroxyarylamine O-acetyltransferase [EC:2.3.1.118]	0	0	0	0	0	0	0	0	0	0	0	0	0	0	0	0	0	0	0	0	0	0	0	0	0	0	0
K00677	ko:K00677 lpxA; UDP-N-acetylglucosamine acyltransferase [EC:2.3.1.129]	0	0	0	0	0	0	0	0	0	0	0	0	0	0	0	0	0	0	0	0	0	0	0	0	0	0	0
K00683	ko:K00683 QPCT; glutaminyl-peptide cyclotransferase [EC:2.3.2.5]	0	0	0	0	0	0	0	0	0	0	0	0	0	0	0	0	0	0	0	0	0	0	0	0	0	0	0
K00684	ko:K00684 aat; leucyl/phenylalanyl-tRNA---protein transferase [EC:2.3.2.6]	0	0	0	0	0	0	0	0	0	0	0	0	0	0	0	0	0	0	0	0	0	0	0	0	0	0	0
K00685	ko:K00685 ATE1; arginyl-tRNA---protein transferase [EC:2.3.2.8]	0	0	0	0	0	0	0	0	0	0	0	0	0	0	0	0	0	0	0	0	0	0	0	0	0	0	0
K00686	ko:K00686 tgl; protein-glutamine gamma-glutamyltransferase [EC:2.3.2.13]	0	0	0	0	0	0	0	0	0	0	0	0	0	0	0	0	0	0	0	0	0	0	0	0	0	0	0
K00687	ko:K00687 pbp2B, penA; penicillin-binding protein 2B	0	0	0	0	0	0	0	0	0	0	0	0	0	0	0	0	0	0	0	0	0	0	0	0	0	0	0
K00689	ko:K00689 E2.4.1.5; dextransucrase [EC:2.4.1.5]	0	0	0	0	0	0	0	0	0	0	0	0	0	0	0	0	0	0	0	0	0	0	0	0	0	0	0
K00690	ko:K00690 E2.4.1.7; sucrose phosphorylase [EC:2.4.1.7]	0	0	0	0	0	0	0	0	0	0	0	0	0	0	0	0	0	0	0	0	0	0	0	0	0	0	0
K00691	ko:K00691 mapA; maltose phosphorylase [EC:2.4.1.8]	0	0	0	0	0	0	0	0	0	0	0	0	0	0	0	0	0	0	0	0	0	0	0	0	0	0	0
K00692	ko:K00692 sacB; levansucrase [EC:2.4.1.10]	0	0	2	0	2	1	4	0	4	0	0	0	0	1	4	0	2	0	127	2	0	2	2	0	0	1	0
K00693	ko:K00693 GYS; glycogen synthase [EC:2.4.1.11]	0	0	0	0	0	0	0	0	0	0	0	0	0	0	0	0	0	0	0	0	0	0	0	0	0	0	0
K00694	ko:K00694 bcsA; cellulose synthase (UDP-forming) [EC:2.4.1.12]	0	0	0	0	0	0	0	0	0	0	0	0	0	0	0	0	0	0	0	0	0	0	0	0	0	0	0
K00695	ko:K00695 E2.4.1.13; sucrose synthase [EC:2.4.1.13]	0	0	0	0	0	0	0	0	0	0	0	0	0	0	0	0	0	0	0	0	0	0	0	0	0	0	0
K00696	ko:K00696 E2.4.1.14; sucrose-phosphate synthase [EC:2.4.1.14]	0	0	0	0	0	0	0	0	0	0	0	0	0	0	0	0	0	0	0	0	0	0	0	0	0	0	0
K00698	ko:K00698 CHS1; chitin synthase [EC:2.4.1.16]	0	0	0	0	0	0	0	0	0	0	0	0	0	0	0	0	0	0	0	0	0	0	0	0	0	0	0
K00700	ko:K00700 GBE1, glgB; 1,4-alpha-glucan branching enzyme [EC:2.4.1.18]	0	691	0	16	23	0	2	0	0	0	0	0	0	0	0	0	0	0	22	1	0	0	0	0	0	1	0
K00701	ko:K00701 cgt; cyclomaltodextrin glucanotransferase [EC:2.4.1.19]	0	0	0	0	0	0	0	0	0	0	0	0	0	0	0	0	0	0	0	0	0	0	0	0	0	0	0
K00702	ko:K00702 E2.4.1.20; cellobiose phosphorylase [EC:2.4.1.20]	0	0	0	0	0	0	0	0	0	0	0	0	0	0	0	0	0	0	0	0	0	0	0	0	0	0	0
K00712	ko:K00712 tagE; poly(glycerol-phosphate) alpha-glucosyltransferase [EC:2.4.1.52]	0	0	0	0	0	0	0	0	0	0	0	0	0	0	0	0	0	0	0	0	0	0	0	0	0	0	0
K00713	ko:K00713 waaD; UDP-glucose:(glucosyl)LPS alpha-1,2-glucosyltransferase [EC:2.4.1.-]	0	0	0	0	0	0	0	0	0	0	0	0	0	0	0	0	0	0	0	0	0	0	0	0	0	0	0
K00720	ko:K00720 UGCG; ceramide glucosyltransferase [EC:2.4.1.80]	0	0	0	0	0	0	0	0	0	0	0	0	0	0	0	0	0	0	0	0	0	0	0	0	0	0	0
K00728	ko:K00728 POMT, pmt; dolichyl-phosphate-mannose-protein mannosyltransferase [EC:2.4.1.109]	0	0	0	0	0	0	0	0	0	0	0	0	0	0	0	0	0	0	0	0	0	0	0	0	0	0	0
K00729	ko:K00729 ALG5; dolichyl-phosphate beta-glucosyltransferase [EC:2.4.1.117]	0	0	0	0	0	0	0	0	0	0	0	0	0	0	0	0	0	0	0	0	0	0	0	0	0	0	0
K00737	ko:K00737 MGAT3; beta-1,4-mannosyl-glycoprotein beta-1,4-N-acetylglucosaminyltransferase [EC:2.4.1.144]	0	0	0	0	0	0	0	0	0	0	0	0	0	0	0	0	0	0	0	0	0	0	0	0	0	0	0
K00743	ko:K00743 GGTA1; N-acetyllactosaminide 3-alpha-galactosyltransferase [EC:2.4.1.87]	0	0	0	0	0	0	0	0	0	0	0	0	0	0	0	0	0	0	125	0	0	0	1	0	0	0	0
K00745	ko:K00745 E2.4.1.166; raffinose-raffinose alpha-galactotransferase [EC:2.4.1.166]	0	0	0	0	0	0	0	0	0	0	0	0	0	0	0	0	0	0	0	0	0	0	0	0	0	0	0
K00748	ko:K00748 lpxB; lipid-A-disaccharide synthase [EC:2.4.1.182]	0	0	0	0	0	0	0	0	0	0	0	0	0	0	0	0	0	0	0	0	0	0	0	0	0	0	0
K00752	ko:K00752 hasA; hyaluronan synthase [EC:2.4.1.212]	0	0	0	0	0	0	0	0	0	0	0	0	0	0	0	0	0	0	0	0	0	0	0	0	0	0	0
K00753	ko:K00753 E2.4.1.214; glycoprotein 3-alpha-L-fucosyltransferase [EC:2.4.1.214]	0	0	0	0	0	0	0	0	0	0	0	0	0	0	0	0	0	0	0	0	0	0	0	0	0	0	0
K00756	ko:K00756 pdp; pyrimidine-nucleoside phosphorylase [EC:2.4.2.2]	0	0	0	0	0	0	0	0	0	0	0	0	0	0	0	0	0	0	0	0	0	0	0	0	0	0	0
K00760	ko:K00760 hprT, hpt, HPRT1; hypoxanthine phosphoribosyltransferase [EC:2.4.2.8]	0	0	0	0	0	0	0	0	0	0	0	0	0	0	0	0	0	0	0	0	0	0	0	0	0	0	0
K00768	ko:K00768 E2.4.2.21, cobU, cobT; nicotinate-nucleotide--dimethylbenzimidazole phosphoribosyltransferase [EC:2.4.2.21]	0	691	0	16	24	0	2	0	1	0	0	0	0	0	1	0	0	0	149	1	0	10	1	0	0	2	0
K00776	ko:K00776 tox; NAD-diphthamide ADP-ribosyltransferase [EC:2.4.2.36]	0	0	0	0	0	0	0	0	0	0	0	0	0	0	0	0	0	0	0	0	0	0	0	0	0	0	0
K00777	ko:K00777 : No such data.	0	692	2	16	25	1	6	0	4	0	0	0	0	1	4	0	2	0	149	3	0	12	2	0	0	2	0
K00785	ko:K00785 lst; beta-galactosamide-alpha-2,3-sialyltransferase [EC:2.4.99.-]	0	0	0	0	0	0	0	0	0	0	0	0	0	0	0	0	0	0	0	0	0	0	0	0	0	0	0
K00791	ko:K00791 miaA, TRIT1; tRNA dimethylallyltransferase [EC:2.5.1.75]	0	0	0	0	0	0	0	0	0	0	0	0	0	0	0	0	0	0	0	0	0	0	0	0	0	0	0
K00799	ko:K00799 GST, gst; glutathione S-transferase [EC:2.5.1.18]	0	0	0	0	0	0	0	0	0	0	0	0	0	0	0	0	0	0	0	0	0	0	0	0	0	0	0
K00801	ko:K00801 FDFT1; farnesyl-diphosphate farnesyltransferase [EC:2.5.1.21]	0	0	2	0	2	1	4	0	4	0	0	0	0	1	4	0	2	0	127	2	0	12	2	0	0	1	0
K00802	ko:K00802 SMS; spermine synthase [EC:2.5.1.22]	0	0	0	0	0	0	0	0	0	0	0	0	0	0	0	0	0	0	0	0	0	0	0	0	0	0	0
K00805	ko:K00805 hepST; heptaprenyl diphosphate synthase [EC:2.5.1.30]	0	0	0	0	0	0	0	0	0	0	0	0	0	0	0	0	0	0	0	0	0	0	0	0	0	0	0
K00808	ko:K00808 hss; homospermidine synthase [EC:2.5.1.44]	0	0	0	0	0	0	0	0	0	0	0	0	0	0	0	0	0	0	0	0	0	0	0	0	0	0	0
K00811	ko:K00811 ASP5; aspartate aminotransferase, chloroplastic [EC:2.6.1.1]	0	0	0	0	0	0	0	0	0	0	0	0	0	0	0	0	0	0	0	0	0	0	0	0	0	0	0
K00813	ko:K00813 aspC; aspartate aminotransferase [EC:2.6.1.1]	0	0	0	0	0	0	0	0	0	0	0	0	0	0	0	0	0	0	0	0	0	0	0	0	0	0	0
K00814	ko:K00814 GPT, ALT; alanine transaminase [EC:2.6.1.2]	0	0	0	0	0	0	0	0	0	0	0	0	0	0	0	0	0	0	0	0	0	0	0	0	0	0	0
K00818	ko:K00818 E2.6.1.11, argD; acetylornithine aminotransferase [EC:2.6.1.11]	0	256	0	0	0	1	0	0	0	10	4	26	7	3	5	12	9	0	40	0	1	0	2	6	0	14	1
K00819	ko:K00819 rocD, OAT; ornithine--oxo-acid transaminase [EC:2.6.1.13]	0	0	0	0	0	0	0	0	0	0	0	0	0	0	0	0	0	0	0	0	0	0	0	0	0	0	0
K00822	ko:K00822 E2.6.1.18; beta-alanine--pyruvate transaminase [EC:2.6.1.18]	0	0	0	0	0	0	0	0	0	0	0	0	0	0	0	0	0	0	0	0	0	0	0	0	0	0	0
K00824	ko:K00824 dat; D-alanine transaminase [EC:2.6.1.21]	0	0	0	0	0	0	0	0	0	0	0	0	0	0	0	0	0	0	0	0	0	0	0	0	0	0	0
K00825	ko:K00825 AADAT, KAT2; kynurenine/2-aminoadipate aminotransferase [EC:2.6.1.7 2.6.1.39]	0	10	80	316	318	63	117	133	103	0	40	0	0	1	45	0	1	68	40	32	1	14	12	13	32	3	4
K00827	ko:K00827 AGXT2; alanine-glyoxylate transaminase / (R)-3-amino-2-methylpropionate-pyruvate transaminase [EC:2.6.1.44 2.6.1.40]	0	0	0	0	0	0	0	0	0	0	0	0	0	0	0	0	0	0	0	0	0	0	0	0	0	0	0
K00829	ko:K00829 : No such data.	0	0	0	0	0	0	0	0	0	0	0	0	0	0	0	0	0	0	0	0	0	0	0	0	0	0	0
K00830	ko:K00830 AGXT; alanine-glyoxylate transaminase / serine-glyoxylate transaminase / serine-pyruvate transaminase [EC:2.6.1.44 2.6.1.45 2.6.1.51]	0	4	12	5	4	4	22	20	14	3	3	26	4	21	22	0	24	2	20	15	2	4	11	4	2	3	6
K00831	ko:K00831 serC, PSAT1; phosphoserine aminotransferase [EC:2.6.1.52]	0	0	0	0	0	0	0	0	0	0	0	0	0	0	0	0	0	0	0	0	0	0	0	0	0	0	0
K00832	ko:K00832 tyrB; aromatic-amino-acid transaminase [EC:2.6.1.57]	0	0	0	0	0	0	0	0	0	0	0	0	0	0	0	0	0	0	0	0	0	0	0	0	0	0	0
K00835	ko:K00835 avtA; valine--pyruvate aminotransferase [EC:2.6.1.66]	0	0	0	0	0	0	0	0	0	0	0	0	0	0	0	0	0	0	0	0	0	0	0	0	0	0	0
K00836	ko:K00836 ectB, dat; diaminobutyrate-2-oxoglutarate transaminase [EC:2.6.1.76]	0	1	3	1	3	3	8	1	7	0	0	1	0	2	7	0	4	1	129	4	0	25	2	0	1	2	0
K00840	ko:K00840 astC; succinylornithine aminotransferase [EC:2.6.1.81]	0	0	0	0	0	0	0	0	0	0	0	0	0	0	0	0	0	0	0	0	0	0	0	0	0	0	0
K00841	ko:K00841 patA; aminotransferase [EC:2.6.1.-]	0	0	0	0	0	0	0	0	0	0	0	0	0	0	0	0	0	0	0	0	0	0	0	0	0	0	0
K00843	ko:K00843 SWNA; swainsonine biosynthesis aminotransferase SwnA [EC:2.6.1.-]	0	0	0	0	0	0	0	0	0	0	0	0	0	0	0	0	0	0	0	0	0	0	0	0	0	0	0
K00844	ko:K00844 HK; hexokinase [EC:2.7.1.1]	0	0	0	0	0	0	0	0	0	0	0	0	0	0	0	0	0	0	0	0	0	0	0	0	0	0	0
K00846	ko:K00846 KHK; ketohexokinase [EC:2.7.1.3]	0	0	0	0	0	0	0	0	0	0	0	0	0	0	0	0	0	0	0	0	0	0	0	0	0	0	0
K00848	ko:K00848 rhaB; rhamnulokinase [EC:2.7.1.5]	0	0	0	0	0	0	0	0	0	0	0	0	0	0	0	0	0	0	0	0	0	0	0	0	0	0	0
K00853	ko:K00853 araB; L-ribulokinase [EC:2.7.1.16]	0	0	0	0	0	0	0	0	0	0	0	0	0	0	0	0	0	0	0	0	0	0	0	0	0	0	0
K00856	ko:K00856 E2.7.1.20, ADK; adenosine kinase [EC:2.7.1.20]	0	0	0	0	0	0	0	0	0	0	1	0	1	0	0	0	0	0	4	0	0	0	1	2	0	1	0
K00857	ko:K00857 tdk, TK; thymidine kinase [EC:2.7.1.21]	0	692	36	158	166	28	26	44	42	0	10	0	0	2	4	0	3	26	22	4	1	8	0	3	8	2	0
K00859	ko:K00859 coaE; dephospho-CoA kinase [EC:2.7.1.24]	0	0	2	0	1	1	4	0	3	0	0	0	0	1	3	0	2	0	0	2	0	2	0	0	0	0	0
K00861	ko:K00861 RFK, FMN1; riboflavin kinase [EC:2.7.1.26]	0	0	0	0	0	0	0	0	0	0	0	0	0	0	0	0	0	0	0	0	0	0	0	0	0	0	0
K00862	ko:K00862 eryA; erythritol kinase (D-erythritol 1-phosphate-forming) [EC:2.7.1.215]	0	0	2	0	1	1	4	0	3	0	0	0	0	1	3	0	2	0	0	2	0	2	0	0	0	0	0
K00863	ko:K00863 DAK, TKFC; triose/dihydroxyacetone kinase / FAD-AMP lyase (cyclizing) [EC:2.7.1.28 2.7.1.29 4.6.1.15]	0	0	0	0	0	0	0	0	0	0	0	0	0	0	0	0	0	0	0	0	0	0	0	0	0	0	0
K00865	ko:K00865 glxK, garK; glycerate 2-kinase [EC:2.7.1.165]	0	0	0	0	1	0	0	0	1	0	0	0	0	0	1	0	0	0	127	0	0	0	1	0	0	0	0
K00866	ko:K00866 CKI1; choline kinase [EC:2.7.1.32]	0	0	0	0	0	0	0	0	0	0	0	0	0	0	0	0	0	0	0	0	0	0	0	0	0	0	0
K00867	ko:K00867 coaA; type I pantothenate kinase [EC:2.7.1.33]	0	0	0	0	0	0	0	0	0	0	0	0	0	0	0	0	0	0	0	0	0	0	0	0	0	0	0
K00868	ko:K00868 pdxK, pdxY; pyridoxine kinase [EC:2.7.1.35]	0	0	0	0	0	0	0	0	0	0	0	0	0	0	0	0	0	0	0	0	0	0	0	0	0	0	0
K00870	ko:K00870 : No such data.	0	0	2	0	2	1	4	0	4	0	0	0	0	2	4	0	2	0	251	2	0	12	3	0	0	1	0
K00874	ko:K00874 kdgK; 2-dehydro-3-deoxygluconokinase [EC:2.7.1.45]	0	2	20	82	88	23	36	38	31	0	18	24	2	22	4	0	24	22	255	2	1	30	8	4	13	6	4
K00875	ko:K00875 rbtK; D-ribulokinase [EC:2.7.1.47]	0	0	0	0	0	0	0	0	0	0	0	0	0	0	0	0	0	0	0	0	0	0	0	0	0	0	0
K00876	ko:K00876 udk, UCK; uridine kinase [EC:2.7.1.48]	0	0	2	0	1	1	4	0	3	0	0	0	0	1	3	0	2	0	125	2	0	12	2	0	0	1	0
K00879	ko:K00879 fucK; L-fuculokinase [EC:2.7.1.51]	0	0	0	0	0	0	0	0	0	0	0	0	0	0	0	0	0	0	0	0	0	0	0	0	0	0	0
K00880	ko:K00880 lyxK; L-xylulokinase [EC:2.7.1.53]	0	0	2	0	1	1	4	0	3	0	0	0	0	1	3	0	2	0	0	2	0	2	0	0	0	0	0
K00881	ko:K00881 alsK; allose kinase [EC:2.7.1.55]	0	0	0	0	0	0	0	0	0	0	0	0	0	0	0	0	0	0	0	0	0	0	0	0	0	0	0
K00883	ko:K00883 dgoK; 2-dehydro-3-deoxygalactonokinase [EC:2.7.1.58]	0	0	0	0	0	0	0	0	0	0	0	0	0	0	0	0	0	0	0	0	0	0	0	0	0	0	0
K00884	ko:K00884 NAGK, nagK; N-acetylglucosamine kinase [EC:2.7.1.59]	0	691	0	16	23	0	2	0	0	0	0	0	0	0	0	0	0	0	22	1	0	0	0	0	0	1	0
K00885	ko:K00885 nanK; N-acylmannosamine kinase [EC:2.7.1.60]	0	0	0	0	0	0	0	0	0	0	0	0	0	0	0	0	0	0	0	0	0	0	0	0	0	0	0
K00886	ko:K00886 ppgK; polyphosphate glucokinase [EC:2.7.1.63]	0	0	0	0	0	0	0	0	0	0	0	0	0	0	0	0	0	0	0	0	0	0	0	0	0	0	0
K00887	ko:K00887 dgkA; undecaprenol kinase [EC:2.7.1.66]	0	0	0	0	0	0	0	0	0	0	0	0	0	0	0	0	0	0	0	0	0	0	0	0	0	0	0
K00892	ko:K00892 gsk; inosine kinase [EC:2.7.1.73]	0	0	0	0	0	0	0	0	0	0	0	0	0	0	0	0	0	0	0	0	0	0	0	0	0	0	0
K00893	ko:K00893 DCK; deoxycitidine kinase [EC:2.7.1.74]	0	0	0	0	0	0	0	0	0	0	0	0	0	0	0	0	0	0	0	0	0	0	0	0	0	0	0
K00894	ko:K00894 ETNK, EKI; ethanolamine kinase [EC:2.7.1.82]	0	0	0	0	0	0	0	0	0	0	0	0	0	0	0	0	0	0	0	0	0	0	0	0	0	0	0
K00895	ko:K00895 pfp, PFP; diphosphate-dependent phosphofructokinase [EC:2.7.1.90]	0	0	0	0	0	0	0	0	0	1	0	1	1	0	0	0	0	0	0	0	1	0	0	0	1	0	0
K00897	ko:K00897 aphA; kanamycin kinase [EC:2.7.1.95]	0	0	0	0	0	0	0	0	0	0	0	0	0	0	0	0	0	0	0	0	0	0	0	0	0	0	0
[truncated: 4,886 more rows]
