# Supplementary material for: Peruvian chicha: A Focus on the Microbial Populations of This Ancient Maize-Based Fermented Beverage
Source: Microorganisms. 2020 Jan 10;8(1):93. doi: 10.3390/microorganisms8010093 (PMC7022331; doi:10.3390/microorganisms8010093)
Supplement: Supplementary file 1 [file microorganisms-08-00093-s001.zip › microorganisms-686673-supplementary/S3 Table 3 FunctionalCat_abund.csv]

	S11Chicha	S12Chicha	S13Chicha	S14Chicha	S15Chicha	S17Chicha	S18Chicha	S22Chicha	S10Chicha	S16Chicha	S19Chicha	S1Chicha	S20Chicha	S21Chicha	S23Chicha	S24Chicha	S25Chicha	S26Chicha	S27Chicha	S28Chicha	S2Chicha	S3Chicha	S5Chicha	S6Chicha	S7Chicha	S8Chicha	S9Chicha
Translation ribosomal structure and biogenesis	274417	301158	193883	199082	725121	398842	346820	587632	341518	318498	1177910	640836	964967	1248159	108211	929333	690636	575478	204185	81499	1203582	158484	147604	693433	584957	612754	131461
General function prediction only	251290	311108	228910	236049	737170	412305	357022	579015	366320	334520	1168062	661085	948468	1238888	104329	922520	680731	559501	205143	79509	1194327	178263	152413	706282	583332	757994	135680
Amino acid transport and metabolism	194447	208754	126045	130068	488823	275676	240119	398856	197763	227909	784771	430717	650064	830851	79053	618598	466682	390611	160473	58392	800817	112429	96411	446452	390170	352379	83296
Energy production and conversion	166880	156087	107538	110042	371305	206287	180151	297660	166689	172633	574573	325251	481940	609077	64954	453482	347790	286825	120087	46652	588172	88424	77260	340657	286473	385916	67489
Coenzyme transport and metabolism	153573	184430	106640	110175	451220	242991	211495	358616	214187	196457	732418	403676	591045	775819	57262	577215	422251	345744	124457	45290	744546	105119	89793	432261	363756	416543	80083
Nucleotide transport and metabolism	114014	123467	75796	77939	298372	163130	142327	244290	130643	129847	491491	264088	400259	520402	43870	387195	286562	232360	81131	33266	498769	63319	58761	282688	243335	273875	52042
Inorganic ion transport and metabolism	112850	133567	89208	91978	307474	175453	152933	240411	169883	154425	455226	275021	386153	483746	54788	359995	281060	235352	116822	38878	471098	88491	69271	290684	229379	287350	61744
Function unknown	109714	151143	102548	106120	354643	199675	173043	281360	206023	161241	582434	329842	461531	618273	44903	460180	331691	257492	85961	35494	594984	89662	76268	363051	290741	382551	69770
Replication recombination and repair	88766	95684	58255	59781	225931	126039	110078	182043	98393	106440	352597	198602	295231	373645	38856	278094	212785	177341	78614	28079	360945	54802	46274	206373	175628	194839	40167
Carbohydrate transport and metabolism	84647	60677	52518	53950	135107	80700	70050	108422	76574	71778	184993	114555	171017	197059	33088	146986	125872	114530	66619	21903	194429	37464	33176	123044	94066	103569	29574
Posttranslational modification protein turnover chaperones	67368	72734	46935	48087	183034	96088	83868	145944	71634	76257	291165	157273	239911	308107	26222	229200	171218	144008	51002	19862	294118	37817	34786	165276	143982	188182	30328
Cell wall membrane envelope biogenesis	64843	74293	45085	46633	181553	97831	85350	142283	41385	79419	289876	155871	235008	305881	25087	227531	166608	141459	54348	19193	292260	38386	29717	148811	143151	159697	23613
Transcription	54571	58808	38686	39557	138033	77735	67830	112764	65132	63657	221615	122687	183384	234959	23036	174935	132053	107906	43026	16839	227769	31889	28780	131155	110345	122737	25438
Lipid transport and metabolism	39304	34153	19716	20275	80908	45077	39558	66332	22070	37389	130427	69873	107946	137767	14103	102586	77326	64102	27400	10217	132097	17394	14734	68485	64495	65095	11935
Intracellular trafficking secretion and vesicular transport	31610	28949	21177	21789	67002	38273	33311	54616	38163	32437	101276	58868	87299	107635	13030	80135	63690	53076	24447	9117	105274	16964	15559	64690	50800	64503	14129
Cell cycle control cell division chromosome partitioning	13997	12925	10939	11261	29868	17019	14793	24529	28670	15022	40977	26555	38111	43932	6511	32664	28583	23509	13133	4384	44100	9178	8980	33369	20955	37260	8901
Cell motility	13394	9561	7955	8298	16602	12533	10881	15129	31172	12784	21183	17967	21478	23258	5987	17319	17420	11598	11019	3729	24039	8795	8082	25833	11501	17257	8348
Signal transduction mechanisms	11967	11778	8422	8555	24496	15478	13488	19990	31232	15286	31496	23642	30285	34106	6774	25438	23297	18882	14248	4406	34596	10328	9063	30550	16590	22864	8933
Secondary metabolites biosynthesis transport and catabolism	7587	10010	4806	4969	22285	13045	11435	16391	6273	12853	30297	19553	26201	32059	4329	23855	19011	17180	11029	3044	31317	7510	4240	16834	15415	12630	3232
Defense mechanisms	4471	4039	3918	3991	10913	5191	4581	6617	3132	5448	10212	8414	10174	10841	2218	8050	7568	7268	5670	1454	10621	3901	2147	6688	5277	25701	1691
Chromatin structure and dynamics	2416	2794	1732	1778	6689	3667	3184	5079	2947	3166	10091	5959	8343	10699	871	7964	5968	5170	2263	668	10381	1826	1303	6013	5071	5469	1132
RNA processing and modification	1850	2820	2756	2795	6448	3774	3242	5035	5696	2995	10206	6188	8183	10910	1020	8152	5966	4469	1321	748	10885	1791	1742	7530	5160	10075	1686
